# Supplementary material for: Crystal structure of the BREX phage defence protein BrxA
Source: Curr Res Struct Biol. 2022 Jun 8;4:211–9. doi: 10.1016/j.crstbi.2022.06.001 (PMC9240713; doi:10.1016/j.crstbi.2022.06.001)
Supplement: Multimedia component 2 [file mmc2.xlsx]

## Sheet: Sheet1
PDB25 DALI Hits vs BrxA from E. fergusonii pEFER
# No:	Chain	Z	rmsd	lali	nres	%id	PDB Description
1:	3bhw-B	23.1	2.1	190	190	28	MOLECULE: UNCHARACTERIZED PROTEIN;
2:	6lb9-A	8	3.6	174	345	10	MOLECULE: DUF4007 DOMAIN-CONTAINING PROTEIN;
3:	2vla-A	7.6	3.3	152	280	9	MOLECULE: RESTRICTION ENDONUCLEASE R.BPUJI;
4:	1fok-A	7.5	3.4	149	568	9	MOLECULE: DNA (5'-
5:	4wl5-A	6.5	3.6	153	594	5	MOLECULE: HETERODIMERIC RESTRICTION ENDONUCLEASE R.BSPD6I L
6:	1w5s-B	5.7	5.6	107	396	18	MOLECULE: ORIGIN RECOGNITION COMPLEX SUBUNIT 2 ORC2;
7:	3euh-B	5.4	3.7	86	321	19	MOLECULE: CHROMOSOME PARTITION PROTEIN MUKF;
8:	6lbt-C	5.2	3.6	79	151	11	MOLECULE: KLLA0F20922P,KLLA0F20922P;
9:	7ctf-A	5.1	3.3	82	102	11	MOLECULE: ORIGIN RECOGNITION COMPLEX SUBUNIT 1;
10:	4ad9-A	5.1	4.1	103	288	11	MOLECULE: BETA-LACTAMASE-LIKE PROTEIN 2;
11:	7jgr-D	5.1	6.1	101	441	3	MOLECULE: ORIGIN RECOGNITION COMPLEX SUBUNIT 2;
12:	1cf7-B	5.1	2.6	75	82	8	MOLECULE: DNA (5'-
13:	7q2x-C	4.9	2.3	73	285	7	MOLECULE: STRUCTURAL MAINTENANCE OF CHROMOSOMES PROTEIN 2;
14:	5v8f-6	4.9	2.8	68	692	21	MOLECULE: DNA REPLICATION LICENSING FACTOR MCM2;
15:	2fna-A	4.9	5.2	88	352	9	MOLECULE: CONSERVED HYPOTHETICAL PROTEIN;
16:	7nyw-E	4.8	8.7	102	212	12	MOLECULE: CHROMOSOME PARTITION PROTEIN MUKB;
17:	2g9w-A	4.8	3.3	73	119	8	MOLECULE: CONSERVED HYPOTHETICAL PROTEIN;
18:	7r22-A	4.8	3.4	81	101	15	MOLECULE: ARSR FAMILY TRANSCRIPTIONAL REGULATOR;
19:	7mca-C	4.7	5.4	88	584	15	MOLECULE: ORIGIN RECOGNITION COMPLEX SUBUNIT 1;
20:	4mtd-D	4.6	3	69	151	14	MOLECULE: ZINC UPTAKE REGULATION PROTEIN;
21:	6qfd-B	4.6	3.7	74	116	12	MOLECULE: DNA-BINDING PROTEIN;
22:	5zr1-A	4.6	9.2	106	494	11	MOLECULE: ORIGIN RECOGNITION COMPLEX SUBUNIT 1;
23:	5nl9-A	4.5	2.6	66	146	12	MOLECULE: TRANSCRIPTIONAL REGULATOR (FUR FAMILY);
24:	6qpq-D	4.4	2.6	55	82	7	MOLECULE: STRUCTURAL MAINTENANCE OF CHROMOSOMES PROTEIN,STR
25:	4kyw-A	4.3	9.8	95	254	9	MOLECULE: TYPE-2 RESTRICTION ENZYME DPNI;
26:	5z7b-B	4.3	2.9	66	197	11	MOLECULE: PADR FAMILY TRANSCRIPTIONAL REGULATOR;
27:	7sjr-A	4.3	4.5	74	911	11	MOLECULE: DNA HELICASE;
28:	6rfl-I	4.3	3.3	71	773	14	MOLECULE: DNA-DEPENDENT RNA POLYMERASE SUBUNIT RPO132;
29:	5wuj-B	4.3	8.1	61	105	8	MOLECULE: FLAGELLAR M-RING PROTEIN;
30:	6lpf-B	4.3	5.3	74	1007	12	MOLECULE: LEUCINE--TRNA LIGASE, CYTOPLASMIC;
31:	3l9f-A	4.3	6.8	63	170	17	MOLECULE: PUTATIVE UNCHARACTERIZED PROTEIN SMU.1604C;
32:	4ets-B	4.2	2.5	63	149	8	MOLECULE: FERRIC UPTAKE REGULATION PROTEIN;
33:	7a6h-P	4.2	2.9	79	146	8	MOLECULE: DNA-DIRECTED RNA POLYMERASE III SUBUNIT RPC1;
34:	4pt7-B	4.2	3	79	132	9	MOLECULE: REPLICATION INITIATOR A FAMILY PROTEIN;
35:	3r2x-C	4.2	2.9	61	82	8	MOLECULE: HEMAGGLUTININ;
36:	6zvh-y	4.2	2.4	62	72	11	MOLECULE: 18S RRNA;
37:	4rfa-A	4.2	2.9	63	214	11	MOLECULE: LMO0740 PROTEIN;
38:	4i99-C	4.2	2.2	60	70	7	MOLECULE: CHROMOSOME PARTITION PROTEIN SMC;
39:	5v8f-D	4.2	6.3	102	456	14	MOLECULE: DNA REPLICATION LICENSING FACTOR MCM2;
40:	5udb-4	4.2	5.2	84	751	6	MOLECULE: DNA REPLICATION LICENSING FACTOR MCM2;
41:	2co5-B	4.1	2.5	67	94	15	MOLECULE: VIRAL PROTEIN F93;
42:	2vwa-A	4.1	3	72	99	7	MOLECULE: PUTATIVE UNCHARACTERIZED PROTEIN PF13_0012;
43:	5udb-8	4.1	4.2	92	519	10	MOLECULE: DNA REPLICATION LICENSING FACTOR MCM2;
44:	2dof-A	4.1	3.5	58	85	14	MOLECULE: TRANSCRIPTION ELONGATION REGULATOR 1;
45:	5l0p-A	4	8.5	69	311	9	MOLECULE: TRANSCRIPTION FACTOR ETV6, TRANSCRIPTION FACTOR E
46:	5n07-A	4	3.1	72	137	13	MOLECULE: HTH-TYPE TRANSCRIPTIONAL REPRESSOR NSRR;
47:	6lui-A	4	2.8	62	71	5	MOLECULE: ATHERIN;
48:	4buj-A	4	4.2	84	903	6	MOLECULE: SUPERKILLER PROTEIN 3;
49:	6kex-A	4	4.7	64	349	5	MOLECULE: PHOSPHORIBULOKINASE;
50:	6wge-C	4	2.3	59	174	7	MOLECULE: STRUCTURAL MAINTENANCE OF CHROMOSOMES PROTEIN 1A;
51:	3zco-A	4	3.6	83	127	8	MOLECULE: REGULATORY PROTEIN SIR3;
52:	5i8l-A	4	7.9	60	143	5	MOLECULE: LYSOZYME;
53:	4ejo-A	4	5.1	71	112	10	MOLECULE: TRANSCRIPTIONAL REGULATOR, PADR-LIKE FAMILY;
54:	4rul-A	4	6.9	86	821	3	MOLECULE: DNA TOPOISOMERASE 1;
55:	4lmy-B	3.9	3.7	74	157	14	MOLECULE: PEROXIDE STRESS REGULATOR PERR, FUR FAMILY;
56:	5dfn-B	3.9	3.8	83	173	8	MOLECULE: TELOMERASE ASSOCIATED PROTEIN P45;
57:	2fmy-A	3.9	7.6	92	218	9	MOLECULE: CARBON MONOXIDE OXIDATION SYSTEM TRANSCRIPTION RE
58:	7kbf-K	3.9	2.8	65	78	12	MOLECULE: HISTONE H3.2;
59:	3bdd-A	3.9	7.4	71	140	15	MOLECULE: REGULATORY PROTEIN MARR;
60:	3e97-A	3.9	3	67	222	12	MOLECULE: TRANSCRIPTIONAL REGULATOR, CRP/FNR FAMILY;
61:	7e34-B	3.9	5.6	59	142	12	MOLECULE: CYCLIN-DEPENDENT KINASE 2;
62:	3kor-B	3.9	4.4	59	101	7	MOLECULE: POSSIBLE TRP REPRESSOR;
63:	5udb-9	3.9	6.3	102	376	8	MOLECULE: DNA REPLICATION LICENSING FACTOR MCM2;
64:	6ep3-B	3.9	3.1	69	218	13	MOLECULE: LMO0651 PROTEIN;
65:	1y0u-A	3.8	2.6	68	89	18	MOLECULE: ARSENICAL RESISTANCE OPERON REPRESSOR, PUTATIVE;
66:	2o5h-A	3.8	2.7	65	128	9	MOLECULE: HYPOTHETICAL PROTEIN;
67:	2qkm-B	3.8	3.7	72	266	4	MOLECULE: SPBC3B9.21 PROTEIN;
68:	5t8v-A	3.8	9.7	69	1315	6	MOLECULE: PUTATIVE UNCHARACTERIZED PROTEIN;
69:	2cqn-A	3.8	3.8	66	77	14	MOLECULE: FORMIN-BINDING PROTEIN 3;
70:	6j5v-A	3.8	4.4	112	816	7	MOLECULE: DISEASE RESISTANCE RPP13-LIKE PROTEIN 4;
71:	2doa-A	3.8	4.8	61	104	7	MOLECULE: RNA POLYMERASE II ELONGATION FACTOR ELL;
72:	5x5y-F	3.8	3	72	351	7	MOLECULE: PROBABLE ATP-BINDING COMPONENT OF ABC TRANSPORTER
73:	4xrf-A	3.8	7.1	68	142	6	MOLECULE: TRANSCRIPTIONAL REGULATOR, MARR FAMILY;
74:	4fqg-B	3.8	6.1	61	189	18	MOLECULE: TRANSCRIPTION ELONGATION REGULATOR 1;
75:	2esh-A	3.8	8.7	76	114	11	MOLECULE: CONSERVED HYPOTHETICAL PROTEIN TM0937;
76:	2o5c-A	3.8	6.5	86	634	5	MOLECULE: 5'-D(*CP*GP*CP*AP*AP*CP*TP*T)-3';
77:	1l9l-A	3.8	2.4	53	74	9	MOLECULE: GRANULYSIN;
78:	7lhw-A	3.8	4.8	95	1813	11	MOLECULE: LEUCINE-RICH REPEAT SERINE/THREONINE-PROTEIN KINA
79:	4ro3-A	3.8	3.3	76	115	14	MOLECULE: HYPOTHETICAL PROTEIN;
80:	1xsd-A	3.8	2.9	71	125	10	MOLECULE: 5'-
81:	6pco-B	3.8	3.7	70	135	13	MOLECULE: MARR-FAMILY TRANSCRIPTIONAL REGULATOR;
82:	1p4x-A	3.8	6.5	70	250	14	MOLECULE: STAPHYLOCOCCAL ACCESSORY REGULATOR A HOMOLOGUE;
83:	5u8o-B	3.8	4.3	97	360	8	MOLECULE: ZN-DEPENDENT HYDROLASE;
84:	1yyv-A	3.7	4.5	71	114	14	MOLECULE: PUTATIVE TRANSCRIPTIONAL REGULATOR;
85:	5aim-B	3.7	3.3	69	98	13	MOLECULE: TRANSCRIPTION FACTOR TAU 138 KDA SUBUNIT;
86:	6f3h-B	3.7	4.7	79	790	11	MOLECULE: EXORIBONUCLEASE II, MITOCHONDRIAL;
87:	1rqg-A	3.7	2.8	44	606	14	MOLECULE: METHIONYL-TRNA SYNTHETASE;
88:	3gfi-A	3.7	10.8	65	143	6	MOLECULE: 146AA LONG HYPOTHETICAL TRANSCRIPTIONAL REGULATOR
89:	6ueb-A	3.7	5.7	92	2099	8	MOLECULE: LARGE STRUCTURAL PROTEIN;
90:	4ddt-A	3.7	6	85	1102	2	MOLECULE: REVERSE GYRASE;
91:	5eyb-A	3.7	4	67	340	6	MOLECULE: DNA-BINDING PROTEIN REB1;
92:	4cej-B	3.7	3.8	80	1156	6	MOLECULE: ATP-DEPENDENT HELICASE/NUCLEASE SUBUNIT A;
93:	6v7b-A	3.7	3.4	56	119	2	MOLECULE: A-DNA;
94:	5f6f-A	3.7	10.4	73	141	14	MOLECULE: MARR FAMILY REGULATORY PROTEIN;
95:	5hso-A	3.7	7.1	65	122	11	MOLECULE: UNCHARACTERIZED HTH-TYPE TRANSCRIPTIONAL REGULATO
96:	7mex-A	3.7	5.9	74	1737	7	MOLECULE: UBIQUITIN;
97:	1gzs-B	3.7	3.2	71	165	7	MOLECULE: SOPE;
98:	6zvh-R	3.7	3.3	62	135	3	MOLECULE: 18S RRNA;
99:	1lva-A	3.6	2.1	54	258	7	MOLECULE: SELENOCYSTEINE-SPECIFIC ELONGATION FACTOR;
100:	5xnc-B	3.6	2.9	65	354	8	MOLECULE: N(4)-BIS(AMINOPROPYL)SPERMIDINE SYNTHASE;
101:	4txa-A	3.6	4.4	90	367	6	MOLECULE: ROQUIN-1;
102:	5ed8-A	3.6	3.8	71	245	8	MOLECULE: MKIAA0668 PROTEIN;
103:	1tbx-A	3.6	2.6	65	94	9	MOLECULE: HYPOTHETICAL 11.0 KDA PROTEIN;
104:	6awl-A	3.6	3.8	66	217	8	MOLECULE: UBIQUINONE BIOSYNTHESIS PROTEIN COQ9, MITOCHONDRI
105:	2dql-A	3.6	2.9	64	115	16	MOLECULE: PEX PROTEIN;
106:	6l0o-A	3.6	2.8	64	71	13	MOLECULE: DNA HELICASE MCM8;
107:	5a9j-A	3.6	2.8	82	805	4	MOLECULE: DNA POLYMERASE THETA;
108:	6pcm-A	3.6	7.2	95	793	7	MOLECULE: DNA TOPOISOMERASE 1;
109:	6xgx-A	3.6	3.5	60	402	12	MOLECULE: MUTATOR FAMILY TRANSPOSASE;
110:	5j9q-E	3.6	10.9	68	293	7	MOLECULE: HISTONE ACETYLTRANSFERASE ESA1;
111:	1hlv-A	3.6	6.6	91	131	4	MOLECULE: CENP-B BOX DNA;
112:	2v79-B	3.6	3.1	70	116	6	MOLECULE: DNA REPLICATION PROTEIN DNAD;
113:	4zzl-A	3.6	8.4	69	146	10	MOLECULE: MULTIDRUG RESISTANCE OPERON REPRESSOR;
114:	5vkq-A	3.6	9.3	81	1499	5	MOLECULE: NO MECHANORECEPTOR POTENTIAL C ISOFORM L;
115:	5zyr-A	3.6	3.9	68	306	13	MOLECULE: P-HYDROXYPHENYLACETATE 3-HYDROXYLASE, REDUCTASE C
116:	1stz-A	3.6	2.9	64	323	13	MOLECULE: HEAT-INDUCIBLE TRANSCRIPTION REPRESSOR HRCA HOMOL
117:	3pvl-A	3.6	4.6	75	597	7	MOLECULE: MYOSIN VIIA ISOFORM 1;
118:	2qww-A	3.6	9.3	66	146	11	MOLECULE: TRANSCRIPTIONAL REGULATOR, MARR FAMILY;
119:	5x11-E	3.6	2.6	64	181	11	MOLECULE: DNA (28-MER);
120:	6erp-A	3.5	5.7	93	1011	12	MOLECULE: TRANSCRIPTION FACTOR A, MITOCHONDRIAL;
121:	6eu0-P	3.5	4.4	81	298	10	MOLECULE: DNA-DIRECTED RNA POLYMERASE III SUBUNIT RPC1;
122:	5ejq-A	3.5	9.2	77	501	8	MOLECULE: MYOSIN-I HEAVY CHAIN;
123:	3lwf-A	3.5	3	72	144	10	MOLECULE: PUTATIVE TRANSCRIPTIONAL REGULATOR;
124:	6eu1-O	3.5	4.2	72	551	15	MOLECULE: DNA-DIRECTED RNA POLYMERASE III SUBUNIT RPC1;
125:	3tqn-B	3.5	2.8	73	108	8	MOLECULE: TRANSCRIPTIONAL REGULATOR, GNTR FAMILY;
126:	5f8c-B	3.5	8.3	79	363	11	MOLECULE: METHYLTRANSFERASE;
127:	3s63-B	3.5	2.9	62	90	5	MOLECULE: SAPOSIN-LIKE PROTEIN;
128:	6o16-A	3.5	3.9	86	798	6	MOLECULE: DEAH (ASP-GLU-ALA-HIS) BOX POLYPEPTIDE 37;
129:	7qdr-A	3.5	3.8	81	1169	9	MOLECULE: HELICASE SKI2W;
130:	2ga1-A	3.5	3.1	56	101	7	MOLECULE: PROTEIN OF UNKNOWN FUNCTION DUF433;
131:	2rre-A	3.5	3.7	64	74	8	MOLECULE: PUTATIVE UNCHARACTERIZED PROTEIN;
132:	3fx3-B	3.5	2.9	59	231	20	MOLECULE: CYCLIC NUCLEOTIDE-BINDING PROTEIN;
133:	3vw4-A	3.5	3.5	76	122	11	MOLECULE: REP;
134:	2q0j-A	3.5	3.7	77	310	6	MOLECULE: QUINOLONE SIGNAL RESPONSE PROTEIN;
135:	4fht-B	3.5	7	67	142	6	MOLECULE: PCAV TRANSCRIPTIONAL REGULATOR;
136:	5v9x-A	3.5	7.7	103	772	6	MOLECULE: ATP-DEPENDENT DNA HELICASE;
137:	6w98-A	3.5	3.2	57	1312	9	MOLECULE: F5/8 TYPE C DOMAIN-CONTAINING PROTEIN;
138:	3i54-D	3.5	3.2	66	228	9	MOLECULE: TRANSCRIPTIONAL REGULATOR, CRP/FNR FAMILY;
139:	5vfy-D	3.5	3.1	60	103	10	MOLECULE: TCPK;
140:	5muu-A	3.5	3.2	74	766	5	MOLECULE: MAJOR INNER PROTEIN P1;
141:	1w7p-D	3.5	3.2	74	171	7	MOLECULE: VPS22, YPL002C;
142:	5udb-7	3.5	2.2	44	726	7	MOLECULE: DNA REPLICATION LICENSING FACTOR MCM2;
143:	6sj9-A	3.4	3.4	81	642	10	MOLECULE: PROTEASOME ACCESSORY FACTOR B/C (PAFBC);
144:	4u7b-A	3.4	5.7	55	342	7	MOLECULE: DNA (25-MER);
145:	2zme-B	3.4	7.2	94	215	10	MOLECULE: VACUOLAR-SORTING PROTEIN SNF8;
146:	2p4w-B	3.4	2.9	72	198	14	MOLECULE: TRANSCRIPTIONAL REGULATORY PROTEIN ARSR FAMILY;
147:	1ylf-C	3.4	3.1	73	119	7	MOLECULE: RRF2 FAMILY PROTEIN;
148:	3qp6-A	3.4	3.3	54	258	9	MOLECULE: CVIR TRANSCRIPTIONAL REGULATOR;
149:	6w6w-C	3.4	3.2	78	323	17	MOLECULE: CST COMPLEX SUBUNIT CTC1;
150:	5unk-A	3.4	3.2	55	62	9	MOLECULE: SLEEPING BEAUTY TRANSPOSASE;
151:	5aor-A	3.4	4.8	101	1009	5	MOLECULE: DOSAGE COMPENSATION REGULATOR;
152:	7tn2-W	3.4	5.6	61	895	11	MOLECULE: HISTONE H3;
153:	6yai-M	3.4	10.3	63	518	14	MOLECULE: CLATHRIN HEAVY CHAIN;
154:	7lxd-G	3.4	6.2	58	118	12	MOLECULE: DNA POLYMERASE ZETA CATALYTIC SUBUNIT;
155:	5dca-A	3.4	4.9	76	1948	1	MOLECULE: PRE-MRNA-SPLICING HELICASE BRR2;
156:	6p18-Q	3.4	4.8	65	156	11	MOLECULE: DNA (67-MER) FRAGMENT CARRYING PHAGE-21 PR' PROMO
157:	7txn-B	3.4	2.9	75	105	13	MOLECULE: TRANSCRIPTIONAL REGULATOR;
158:	2qby-B	3.4	4.8	94	368	12	MOLECULE: CELL DIVISION CONTROL PROTEIN 6 HOMOLOG 1;
159:	6s8g-G	3.4	3	72	244	7	MOLECULE: LIPOPOLYSACCHARIDE ABC TRANSPORTER, ATP-BINDING P
160:	7jpp-E	3.4	9.3	94	406	9	MOLECULE: ORIGIN RECOGNITION COMPLEX SUBUNIT 1;
161:	3vb2-B	3.4	8.7	69	134	7	MOLECULE: MULTIPLE ANTIBIOTIC RESISTANCE PROTEIN MARR;
162:	3bj6-A	3.4	7.5	64	152	13	MOLECULE: TRANSCRIPTIONAL REGULATOR, MARR FAMILY;
163:	5xfo-A	3.4	3.1	58	315	5	MOLECULE: PHD FINGER PROTEIN 1;
164:	6btc-A	3.4	3.1	67	85	4	MOLECULE: LP1413 - SCCMEC TYPE IV-ENCODED DNA BINDING PROTE
165:	2oqg-A	3.4	3.2	75	109	12	MOLECULE: POSSIBLE TRANSCRIPTIONAL REGULATOR, ARSR FAMILY P
166:	5v1v-A	3.3	3.1	63	88	16	MOLECULE: TBIB1;
167:	6fea-C	3.3	4.2	72	113	7	MOLECULE: NITROGENASE PROTEIN ALPHA CHAIN;
168:	3n9m-A	3.3	4.3	74	503	8	MOLECULE: PUTATIVE UNCHARACTERIZED PROTEIN;
169:	3cuq-A	3.3	8.3	71	219	7	MOLECULE: VACUOLAR-SORTING PROTEIN SNF8;
170:	1yvp-B	3.3	7.3	75	532	8	MOLECULE: Y RNA SEQUENCE, FIRST STRAND;
171:	3wdm-A	3.3	7.1	80	259	13	MOLECULE: 4-PHOSPHOPANTOATE--BETA-ALANINE LIGASE;
172:	7vu7-A	3.3	4	63	89	16	MOLECULE: FLAGELLIFORM FIBROIN;
173:	4zsf-A	3.3	2.9	65	272	9	MOLECULE: BSAWI ENDONUCLEASE;
174:	1xpq-A	3.3	3.7	77	502	9	MOLECULE: POLYAMINE OXIDASE FMS1;
175:	5hs5-A	3.3	3.2	65	116	8	MOLECULE: HTH-TYPE TRANSCRIPTIONAL REGULATOR SARX;
176:	6tdw-C	3.3	2.3	47	157	4	MOLECULE: ATPTB1;
177:	3elk-A	3.3	2.7	62	104	13	MOLECULE: PUTATIVE TRANSCRIPTIONAL REGULATOR TA0346;
178:	2js9-A	3.3	2.6	61	81	8	MOLECULE: SAPOSIN-LIKE PROTEIN FAMILY PROTEIN 5;
179:	7tb6-A	3.3	7.5	68	285	12	MOLECULE: S. MALTOPHILIA CAPW;
180:	7fas-A	3.3	11.5	81	1229	7	MOLECULE: ERYTHROCYTE MEMBRANE PROTEIN 1, PFEMP1;
181:	3r6n-A	3.3	4.1	66	450	14	MOLECULE: DESMOPLAKIN;
182:	2ma3-A	3.3	6.7	69	88	16	MOLECULE: DNA REPLICATION INITIATOR (CDC21/CDC54);
183:	2ns0-A	3.3	3.2	67	85	12	MOLECULE: HYPOTHETICAL PROTEIN;
184:	7dvr-A	3.3	9.8	77	147	12	MOLECULE: HTH MARR-TYPE DOMAIN-CONTAINING PROTEIN;
185:	6l47-A	3.3	6.4	65	416	3	MOLECULE: STEROL O-ACYLTRANSFERASE 1;
186:	7mrw-B	3.3	3.3	79	972	14	MOLECULE: CYTOADHERENCE LINKED ASEXUAL PROTEIN 3.1;
187:	3clo-A	3.3	3.1	47	258	13	MOLECULE: TRANSCRIPTIONAL REGULATOR;
188:	3f8f-A	3.3	3.9	70	114	13	MOLECULE: TRANSCRIPTIONAL REGULATOR, PADR-LIKE FAMILY;
189:	5j8v-A	3.3	3.7	66	3398	8	MOLECULE: RYANODINE RECEPTOR 1;
190:	2klq-A	3.3	3.7	75	114	9	MOLECULE: DNA REPLICATION LICENSING FACTOR MCM6;
191:	6sbs-B	3.3	3.2	73	116	15	MOLECULE: REGULATORY PROTEIN;
192:	3eet-A	3.3	3.4	64	245	14	MOLECULE: PUTATIVE GNTR-FAMILY TRANSCRIPTIONAL REGULATOR;
193:	6r6u-A	3.3	3.7	71	458	10	MOLECULE: CIS-ACONITATE DECARBOXYLASE;
194:	5zr1-E	3.3	10.6	81	460	6	MOLECULE: ORIGIN RECOGNITION COMPLEX SUBUNIT 1;
195:	6elu-A	3.3	2.9	63	193	14	MOLECULE: SERUM RESISTANCE ASSOCIATED; VSG PROTEIN;
196:	1ci4-A	3.3	2.6	58	89	7	MOLECULE: PROTEIN (BARRIER-TO-AUTOINTEGRATION FACTOR (BAF))
197:	4hw0-A	3.3	6.5	66	98	9	MOLECULE: DNA-BINDING PROTEIN SSO10A-2;
198:	3b73-B	3.3	3.2	63	89	11	MOLECULE: PHIH1 REPRESSOR-LIKE PROTEIN;
199:	4yo2-A	3.3	4.2	97	186	8	MOLECULE: TRANSCRIPTION FACTOR E2F8;
200:	1n81-A	3.3	3	80	186	9	MOLECULE: PLASMODIUM FALCIPARUM GAMETE ANTIGEN 27/25;
201:	5zr1-B	3.3	4.3	70	374	9	MOLECULE: ORIGIN RECOGNITION COMPLEX SUBUNIT 1;
202:	6t58-A	3.3	3.8	81	524	4	MOLECULE: CELLULAR TUMOR ANTIGEN P53,PROTEIN S100-A4,PROTEI
203:	3bpx-A	3.3	7.1	68	147	10	MOLECULE: TRANSCRIPTIONAL REGULATOR;
204:	7v6h-A	3.3	5.1	68	268	9	MOLECULE: CYCLOPROPANE FATTY-ACYL-PHOSPHOLIPID SYNTHASE-LIK
205:	6hlu-A	3.3	3.3	89	907	8	MOLECULE: RAB FAMILY PROTEIN;
206:	7apd-B	3.2	3.5	64	289	6	MOLECULE: REPLICATION PROTEIN E1;
207:	7asv-A	3.2	3.5	81	155	7	MOLECULE: DNA-DIRECTED RNA POLYMERASE III SUBUNIT RPC5;
208:	7amv-W	3.2	3.6	71	637	6	MOLECULE: DNA-DIRECTED RNA POLYMERASE 147 KDA POLYPEPTIDE;
209:	5ca9-A	3.2	5.6	72	656	7	MOLECULE: PROTEIN SEY1;
210:	5jbm-A	3.2	3.3	65	81	6	MOLECULE: CHROMATIN ASSEMBLY FACTOR 1 SUBUNIT P90;
211:	1irx-B	3.2	4.4	87	508	7	MOLECULE: LYSYL-TRNA SYNTHETASE;
212:	3hfh-B	3.2	4.6	65	190	9	MOLECULE: TRANSCRIPTION ELONGATION REGULATOR 1;
213:	2jps-A	3.2	2.2	53	105	13	MOLECULE: NUCLEAR POLYADENYLATED RNA-BINDING PROTEIN NAB2;
214:	7v99-A	3.2	3.7	78	991	12	MOLECULE: TELOMERASE REVERSE TRANSCRIPTASE;
215:	1vcs-A	3.2	3.8	66	102	6	MOLECULE: VESICLE TRANSPORT THROUGH INTERACTION WITH T-
216:	1q1v-A	3.2	3.1	56	70	2	MOLECULE: DEK PROTEIN;
217:	7ccl-C	3.2	3.7	58	147	2	MOLECULE: BCL-2-LIKE PROTEIN 15;
218:	2p8t-A	3.2	2.9	68	184	15	MOLECULE: HYPOTHETICAL PROTEIN PH0730;
219:	2cg4-A	3.2	3	51	150	14	MOLECULE: REGULATORY PROTEIN ASNC;
220:	4n5a-A	3.2	3.9	51	535	8	MOLECULE: PROTEIN EFR3;
221:	1kyw-C	3.2	4.2	81	362	14	MOLECULE: CAFFEIC ACID 3-O-METHYLTRANSFERASE;
222:	7ci2-A	3.2	4.3	84	313	10	MOLECULE: ACRVA2;
223:	3f72-B	3.2	4.7	67	108	19	MOLECULE: CADMIUM EFFLUX SYSTEM ACCESSORY PROTEIN;
224:	6vls-D	3.2	5.5	86	963	8	MOLECULE: MALTOSE/MALTODEXTRIN-BINDING PERIPLASMIC PROTEIN,
225:	4rsf-A	3.2	5.4	70	268	14	MOLECULE: PARB DOMAIN PROTEIN NUCLEASE;
226:	1rjg-A	3.2	8.9	77	292	9	MOLECULE: CARBOXY METHYL TRANSFERASE FOR PROTEIN
227:	1nkl-A	3.2	2.5	56	78	5	MOLECULE: NK-LYSIN;
228:	2k27-A	3.2	2.8	51	159	10	MOLECULE: PAIRED BOX PROTEIN PAX-8;
229:	1s35-A	3.2	4.3	69	211	3	MOLECULE: SPECTRIN BETA CHAIN, ERYTHROCYTE;
230:	7el3-A	3.2	6.8	68	138	10	MOLECULE: HOMOPROTOCATECHUATE DEGRADATION OPERON REGULATOR
231:	5w1e-A	3.2	2.8	76	500	9	MOLECULE: PUTATIVE TRANSCRIPTIONAL REGULATOR;
232:	5eri-A	3.2	8.1	63	153	5	MOLECULE: MARR FAMILY TRANSCRIPTIONAL REGULATOR;
233:	1qdm-A	3.2	2.9	50	430	10	MOLECULE: PROPHYTEPSIN;
234:	1fse-B	3.2	2.5	49	70	14	MOLECULE: GERE;
235:	3u21-A	3.2	4.1	72	109	10	MOLECULE: NUCLEAR FACTOR RELATED TO KAPPA-B-BINDING PROTEIN
236:	6j0e-B	3.2	3.2	76	125	17	MOLECULE: ARSENIC RESPONSIVE REPRESSOR ARSR;
237:	7b5t-A	3.2	8	73	211	14	MOLECULE: GNTR FAMILY TRANSCRIPTIONAL REGULATOR;
238:	7nj0-C	3.2	6.3	60	270	12	MOLECULE: SECURIN,SEPARIN;
239:	3h36-A	3.2	3.1	54	78	9	MOLECULE: POLYRIBONUCLEOTIDE NUCLEOTIDYLTRANSFERASE;
240:	7f9m-A	3.2	4.3	60	158	7	MOLECULE: RIFIN;
241:	3dv8-A	3.2	2.6	50	216	16	MOLECULE: TRANSCRIPTIONAL REGULATOR, CRP/FNR FAMILY;
242:	2ixs-A	3.1	3.7	82	319	7	MOLECULE: SDAI RESTRICTION ENDONUCLEASE;
243:	1bm9-A	3.1	3	67	120	10	MOLECULE: REPLICATION TERMINATOR PROTEIN;
244:	6jx3-B	3.1	4.7	65	85	9	MOLECULE: TFUB1;
245:	2vqc-A	3.1	3.5	53	70	17	MOLECULE: HYPOTHETICAL 13.2 KDA PROTEIN;
246:	2khm-A	3.1	5.6	62	140	11	MOLECULE: FIBROIN-3;
247:	6w4x-C	3.1	8.3	63	375	3	MOLECULE: RIBONUCLEOSIDE-DIPHOSPHATE REDUCTASE 1 SUBUNIT AL
248:	1ta9-B	3.1	11	64	394	6	MOLECULE: GLYCEROL DEHYDROGENASE;
249:	5txf-A	3.1	2.6	55	378	4	MOLECULE: PHOSPHATIDYLCHOLINE-STEROL ACYLTRANSFERASE;
250:	5a5t-M	3.1	10.5	61	365	3	MOLECULE: EUKARYOTIC TRANSLATION INITIATION FACTOR 3 SUBUNI
251:	2i1k-A	3.1	4.2	73	545	7	MOLECULE: MOESIN;
252:	6wq2-a	3.1	3.9	75	202	9	MOLECULE: A-DNA;
253:	6aht-A	3.1	3.2	63	111	6	MOLECULE: CONSERVED HYPOTHETICAL PLASMID PROTEIN;
254:	3s2w-A	3.1	6.8	68	146	10	MOLECULE: TRANSCRIPTIONAL REGULATOR, MARR FAMILY;
255:	6so5-E	3.1	4.1	69	103	4	MOLECULE: ATPASE ASNA1;
256:	6br8-A	3.1	4.5	70	249	4	MOLECULE: PROTEIN A6 HOMOLOG;
257:	4aih-A	3.1	3.7	68	139	7	MOLECULE: TRANSCRIPTIONAL REGULATOR SLYA;
258:	3u24-A	3.1	4.5	72	546	3	MOLECULE: PUTATIVE LIPOPROTEIN;
259:	5dwa-A	3.1	5.6	62	278	10	MOLECULE: TYPE-2 RESTRICTION ENZYME AGEI;
260:	7k5c-A	3.1	6.1	65	650	9	MOLECULE: INTERNAL VIRION PROTEIN GP15;
261:	2ijd-1	3.1	3.2	48	644	10	MOLECULE: PICORNAIN 3C, RNA-DIRECTED RNA POLYMERASE;
262:	6zfb-d	3.1	3.7	71	139	8	MOLECULE: DNA-DIRECTED RNA POLYMERASE SUBUNIT DELTA;
263:	5a31-N	3.1	5.3	77	703	4	MOLECULE: ANAPHASE-PROMOTING COMPLEX SUBUNIT 1;
264:	5tm0-A	3.1	4.4	54	108	9	MOLECULE: TRP OPERON REPRESSOR;
265:	5m87-A	3.1	6.5	94	494	3	MOLECULE: DIVALENT METAL CATION TRANSPORTER MNTH;
266:	2qyw-A	3.1	4.2	70	96	7	MOLECULE: VESICLE TRANSPORT THROUGH INTERACTION WITH T-SNAR
267:	2hgc-A	3.1	2.4	47	78	11	MOLECULE: YJCQ PROTEIN;
268:	7kpx-C	3.1	8.8	77	1352	5	MOLECULE: MEIOTIC MRNA STABILITY PROTEIN KINASE SSN3;
269:	3df8-A	3.1	2.8	54	109	13	MOLECULE: POSSIBLE HXLR FAMILY TRANSCRIPTIONAL FACTOR;
270:	4gcv-B	3.1	6.2	72	146	11	MOLECULE: PUTATIVE TRANSCRIPTION PROTEIN;
271:	6ymw-A	3.1	4.2	82	913	11	MOLECULE: MITOCHONDRIAL TRANSCRIPTION FACTOR 1;
272:	3cdh-B	3.1	8.3	64	136	11	MOLECULE: TRANSCRIPTIONAL REGULATOR, MARR FAMILY;
273:	3rgw-L	3.1	6.9	87	602	8	MOLECULE: MEMBRANE-BOUND HYDROGENASE (NIFE) LARGE SUBUNIT H
274:	5w7d-A	3.1	4.5	62	528	10	MOLECULE: ACYLOXYACYL HYDROLASE;
275:	7sii-A	3.1	3.1	58	324	3	MOLECULE: STIMULATOR OF INTERFERON GENES PROTEIN;
276:	5e44-A	3.1	2.7	53	230	13	MOLECULE: FNR REGULATOR;
277:	2rdp-A	3.1	8.5	65	140	8	MOLECULE: PUTATIVE TRANSCRIPTIONAL REGULATOR MARR;
278:	6scj-A	3.1	5.2	86	2551	14	MOLECULE: THYROGLOBULIN;
279:	1m5y-D	3.1	5.6	66	389	6	MOLECULE: SURVIVAL PROTEIN SURA;
280:	2fa5-B	3.1	7.4	64	142	8	MOLECULE: TRANSCRIPTIONAL REGULATOR MARR/EMRR FAMILY;
281:	3wa8-A	3	4.1	62	179	6	MOLECULE: CRISPR-ASSOCIATED PROTEIN, CSE2 FAMILY;
282:	5xpy-A	3	7	69	454	3	MOLECULE: FERMITIN FAMILY HOMOLOG 2;
283:	6k4y-M	3	5.6	67	209	9	MOLECULE: DNA-DIRECTED RNA POLYMERASE SUBUNIT ALPHA;
284:	5lq4-B	3	4.4	89	465	7	MOLECULE: CYAGOX;
285:	7eeb-K	3	3.6	62	143	0	MOLECULE: ENHANCED GREEN FLUORESCENT PROTEIN,CATION CHANNEL
286:	4yif-B	3	9.5	65	141	11	MOLECULE: MARR FAMILY PROTEIN RV0880;
287:	1fx7-A	3	8	71	230	13	MOLECULE: IRON-DEPENDENT REPRESSOR IDER;
288:	6sz9-D	3	5.5	79	282	9	MOLECULE: ICMO (DOTL);
289:	6ejq-B	3	4.7	65	141	9	MOLECULE: TERMINASE SMALL SUBUNIT;
290:	6zy7-B	3	3.6	82	1160	12	MOLECULE: DNA TOPOISOMERASE 2-ALPHA;
291:	7cun-E	3	4.8	73	796	7	MOLECULE: INTEGRATOR COMPLEX SUBUNIT 1;
292:	3bni-A	3	3	51	174	6	MOLECULE: PUTATIVE TETR-FAMILY TRANSCRIPTIONAL REGULATOR;
293:	7eeb-C	3	10.8	77	278	9	MOLECULE: ENHANCED GREEN FLUORESCENT PROTEIN,CATION CHANNEL
294:	5dpl-A	3	7.3	83	521	6	MOLECULE: PROTEIN LYSINE METHYLTRANSFERASE 2;
295:	5j67-C	3	5	58	563	5	MOLECULE: ASTROTACTIN-2;
296:	1v4r-A	3	3.3	76	100	11	MOLECULE: TRANSCRIPTIONAL REPRESSOR;
297:	7lhl-D	3	3.4	67	576	15	MOLECULE: ATP-DEPENDENT DNA HELICASE;
298:	5xpq-A	3	5.3	72	100	10	MOLECULE: UNCHARACTERIZED HTH-TYPE TRANSCRIPTIONAL REGULATO
299:	3oop-A	3	11.7	73	139	11	MOLECULE: LIN2960 PROTEIN;
300:	4p7x-A	3	3.5	58	287	3	MOLECULE: L-PROLINE CIS-4-HYDROXYLASE;
301:	2jmh-A	3	4.2	66	117	6	MOLECULE: MITE ALLERGEN BLO T 5;
302:	4cgz-A	3	3.9	75	629	9	MOLECULE: BLOOM'S SYNDROME HELICASE;
303:	5wtn-A	3	3.9	76	268	11	MOLECULE: REPLICATION INITIATION AND MEMBRANE ATTACHMENT PR
304:	3t5x-A	3	7.8	82	195	11	MOLECULE: PCI DOMAIN-CONTAINING PROTEIN 2;
305:	7m5w-A	3	3	49	138	8	MOLECULE: PROTEIN CAPICUA HOMOLOG;
306:	3sqn-A	3	5.4	77	468	8	MOLECULE: CONSERVED DOMAIN PROTEIN;
307:	4gzr-C	3	5.5	56	61	13	MOLECULE: ESAT-6-LIKE PROTEIN 6;
308:	6vr4-A	3	3.7	79	2166	4	MOLECULE: DNA-DEPENDENT RNA POLYMERASE;
309:	1xsx-A	3	6.6	69	95	10	MOLECULE: SSO10A;
310:	5ce7-A	3	6.2	66	140	11	MOLECULE: CTD KINASE SUBUNIT GAMMA;
311:	4y13-A	3	2.8	51	244	4	MOLECULE: TRANSCRIPTIONAL REGULATOR OF FTSQAZ GENE CLUSTER;
312:	3edv-A	3	5	66	322	5	MOLECULE: SPECTRIN BETA CHAIN, BRAIN 1;
313:	7a6h-O	3	3.6	83	512	8	MOLECULE: DNA-DIRECTED RNA POLYMERASE III SUBUNIT RPC1;
314:	6o9l-Q	3	3.5	70	430	9	MOLECULE: DNA-DIRECTED RNA POLYMERASE II SUBUNIT RPB1;
315:	5lkl-A	3	6	70	704	4	MOLECULE: GENOME POLYPROTEIN;
316:	3bhn-A	3	5.7	82	214	7	MOLECULE: THIJ/PFPI DOMAIN PROTEIN;
317:	5ovy-B	3	4	70	202	11	MOLECULE: PUTATIVE TRANSCRIPTIONAL REGULATOR, TETR FAMILY;
318:	1dpu-A	3	2.9	48	69	13	MOLECULE: REPLICATION PROTEIN A (RPA32) C-TERMINAL DOMAIN;
319:	4r6i-A	3	4.1	69	472	4	MOLECULE: ANTHRAX TOXIN EXPRESSION TRANS-ACTING POSITIVE RE
320:	2j7n-A	3	5.7	72	934	8	MOLECULE: RNA-DEPENDENT RNA POLYMERASE;
321:	5ejr-A	3	9.2	70	500	7	MOLECULE: MYOSIN-I HEAVY CHAIN;
322:	7et3-1	3	3.2	56	285	5	MOLECULE: TRIPLEX CAPSID PROTEIN 2;
323:	6xjh-A	3	4.1	83	251	5	MOLECULE: PHENOL-SOLUBLE MODULIN EXPORT ABC TRANSPORTER PER
324:	5we2-A	3	10.3	69	229	3	MOLECULE: PROTECTION OF TELOMERES PROTEIN POZ1;
325:	4asn-A	3	3	56	90	13	MOLECULE: TUBR;
326:	4nq0-A	3	3.6	59	254	7	MOLECULE: HAT1-INTERACTING FACTOR 1;
327:	5fyw-M	3	2.8	51	231	4	MOLECULE: DNA-DIRECTED RNA POLYMERASE II SUBUNIT RPB1;
328:	3mq0-B	2.9	7.8	74	248	8	MOLECULE: TRANSCRIPTIONAL REPRESSOR OF THE BLCABC OPERON;
329:	6mev-A	2.9	3.1	46	342	2	MOLECULE: BIFUNCTIONAL ARGININE DEMETHYLASE AND LYSYL-HYDRO
330:	7c4o-A	2.9	3.6	45	48	7	MOLECULE: TRANSCRIPTION FACTOR HES-1;
331:	4ude-A	2.9	3.9	60	85	7	MOLECULE: GINLFY PROTEIN;
332:	1i27-A	2.9	2.7	46	73	11	MOLECULE: TRANSCRIPTION FACTOR IIF;
333:	3bqp-B	2.9	2.7	56	80	9	MOLECULE: PROACTIVATOR POLYPEPTIDE;
334:	5guj-A	2.9	2.4	46	324	9	MOLECULE: DNA PRIMASE;
335:	4p3z-A	2.9	3.4	59	292	3	MOLECULE: COPN;
336:	5eke-C	2.9	7.8	63	307	6	MOLECULE: UNCHARACTERIZED GLYCOSYLTRANSFERASE SLL0501;
337:	6aqk-A	2.9	3.5	79	216	6	MOLECULE: TOXIN PROTEIN;
338:	7bii-B	2.9	8	60	2144	8	MOLECULE: E3 UBIQUITIN-PROTEIN LIGASE HUWE1;
339:	7lq4-A	2.9	4.6	59	192	14	MOLECULE: RSIG;
340:	6g18-y	2.9	4.5	58	325	5	MOLECULE: PRE-18S RIBOSOMAL RNA;
341:	6jbx-A	2.9	10.9	68	146	6	MOLECULE: FATTY ACID BIOSYNTHESIS TRANSCRIPTIONAL REGULATOR
342:	7ecd-A	2.9	10.2	62	272	15	MOLECULE: PHOSPHATIDATE CYTIDYLYLTRANSFERASE;
343:	5xw4-B	2.9	3.9	69	369	4	MOLECULE: TYROSINE-PROTEIN PHOSPHATASE CDC14;
344:	4ycz-B	2.9	3.9	54	590	7	MOLECULE: FUSION PROTEIN OF SEC13 AND NUP145C;
345:	6uxu-A	2.9	3.1	53	300	8	MOLECULE: CHLOROTHALONIL HYDROLYTIC DEHALOGENASE;
346:	7st9-E	2.9	6.3	57	354	2	MOLECULE: CHECKPOINT PROTEIN RAD24;
347:	6c66-I	2.9	5.4	75	177	4	MOLECULE: CRISPR-ASSOCIATED HELICASE, CAS3 FAMILY;
348:	4u6u-D	2.9	4.1	74	283	12	MOLECULE: COG7;
349:	4fx0-B	2.9	5.9	66	135	6	MOLECULE: PROBABLE TRANSCRIPTIONAL REPRESSOR PROTEIN;
350:	4wri-A	2.9	4.2	77	187	10	MOLECULE: OKADAIC ACID BINDING PROTEIN 2-ALPHA;
351:	6ig2-C	2.9	3.3	66	278	12	MOLECULE: PHOSPHATIDATE CYTIDYLYLTRANSFERASE, MITOCHONDRIAL
352:	5oon-A	2.9	2.8	66	270	5	MOLECULE: UNDECAPRENYL-DIPHOSPHATASE;
353:	2mg4-A	2.9	3.1	51	66	6	MOLECULE: COMPUTATIONAL DESIGNED HOMODIMER;
354:	3hjl-A	2.9	9	53	321	6	MOLECULE: FLAGELLAR MOTOR SWITCH PROTEIN FLIG;
355:	7jqe-A	2.9	2.7	52	357	0	MOLECULE: ESAT-6/WXG100 SECRETION SYSTEM PROTEIN;
356:	2z99-A	2.9	3.8	59	160	7	MOLECULE: PUTATIVE UNCHARACTERIZED PROTEIN;
357:	4qiw-F	2.9	10.3	77	122	5	MOLECULE: DNA-DIRECTED RNA POLYMERASE;
358:	5jhf-D	2.9	3.1	51	82	6	MOLECULE: KLTH0D11660P;
359:	1ub9-A	2.9	5.3	66	100	17	MOLECULE: HYPOTHETICAL PROTEIN PH1061;
360:	4b7h-A	2.9	2.5	44	515	5	MOLECULE: CATALASE;
361:	6ybs-a	2.9	2.4	60	99	10	MOLECULE: EUKARYOTIC TRANSLATION INITIATION FACTOR 3 SUBUNI
362:	1s3j-A	2.9	9.8	63	143	14	MOLECULE: YUSO PROTEIN;
363:	2h09-A	2.9	5.3	70	127	7	MOLECULE: TRANSCRIPTIONAL REGULATOR MNTR;
364:	4rbr-A	2.9	3.5	69	131	7	MOLECULE: HTH-TYPE TRANSCRIPTIONAL REGULATOR ROT;
365:	2np3-B	2.9	3.3	71	180	6	MOLECULE: PUTATIVE TETR-FAMILY REGULATOR;
366:	2x0l-A	2.9	5.2	93	670	6	MOLECULE: LYSINE-SPECIFIC HISTONE DEMETHYLASE 1;
367:	6p5a-B	2.9	5.1	68	118	6	MOLECULE: TRANSPOSABLE ELEMENT P TRANSPOSASE;
368:	6ww7-C	2.9	3.9	68	209	13	MOLECULE: ER MEMBRANE PROTEIN COMPLEX SUBUNIT 1;
369:	7a7c-A	2.9	5.8	67	560	6	MOLECULE: CATALASE-PEROXIDASE;
370:	6c2j-A	2.9	11.7	61	265	7	MOLECULE: RNAP1;
371:	2ysr-A	2.9	4.8	76	105	12	MOLECULE: DEP DOMAIN-CONTAINING PROTEIN 1;
372:	5b86-A	2.9	4.2	72	579	7	MOLECULE: TUMOR NECROSIS FACTOR ALPHA-INDUCED PROTEIN 2;
373:	5h3i-D	2.8	4.6	57	94	11	MOLECULE: PUTATIVE ACYL-COA-BINDING PROTEIN;
374:	2ia0-A	2.8	3.1	50	156	16	MOLECULE: PUTATIVE HTH-TYPE TRANSCRIPTIONAL REGULATOR PF086
375:	6qly-A	2.8	9.6	70	330	9	MOLECULE: E3 UBIQUITIN-PROTEIN LIGASE MYLIP;
376:	5mww-A	2.8	3.8	53	76	6	MOLECULE: RNA POLYMERASE SIGMA FACTOR SIGA;
377:	7dgy-A	2.8	3.6	50	99	0	MOLECULE: C2;
378:	5vyv-A	2.8	4.7	76	173	14	MOLECULE: UPF0502 PROTEIN YCEH;
379:	7wkk-A	2.8	3.8	58	1684	9	MOLECULE: MGC83295 PROTEIN;
380:	3nnq-A	2.8	3.3	53	95	6	MOLECULE: N-TERMINAL DOMAIN OF MOLONEY MURINE LEUKEMIA VIRU
381:	5ue0-A	2.8	4.2	79	280	10	MOLECULE: CT622 PROTEIN;
382:	7fh1-A	2.8	3	63	874	8	MOLECULE: MECKELIN;
383:	6zca-D	2.8	4.7	68	140	7	MOLECULE: PROBABLE DNA-DIRECTED RNA POLYMERASE SUBUNIT DELT
384:	1o57-A	2.8	9.7	70	270	7	MOLECULE: PUR OPERON REPRESSOR;
385:	2pg3-A	2.8	3.6	51	221	8	MOLECULE: QUEUOSINE BIOSYNTHESIS PROTEIN QUEC;
386:	2klo-A	2.8	3.6	74	138	23	MOLECULE: DNA REPLICATION FACTOR CDT1;
387:	1h99-A	2.8	3.4	59	220	7	MOLECULE: TRANSCRIPTION ANTITERMINATOR LICT;
388:	4bzj-C	2.8	3.6	67	693	6	MOLECULE: PROTEIN TRANSPORT PROTEIN SEC31;
389:	2xco-A	2.8	3.5	81	636	7	MOLECULE: DNA GYRASE SUBUNIT B, DNA GYRASE SUBUNIT A;
390:	3vou-A	2.8	11.2	66	139	8	MOLECULE: ION TRANSPORT 2 DOMAIN PROTEIN, VOLTAGE-GATED SOD
391:	6sl2-A	2.8	4.1	81	619	5	MOLECULE: CALPONIN HOMOLOGY DOMAIN PROTEIN PUTATIVE;
392:	2f48-B	2.8	6.4	80	552	6	MOLECULE: DIPHOSPHATE--FRUCTOSE-6-PHOSPHATE 1-PHOSPHOTRANSF
393:	2obp-A	2.8	3	53	81	9	MOLECULE: PUTATIVE DNA-BINDING PROTEIN;
394:	2rq5-A	2.8	3.5	75	121	12	MOLECULE: PROTEIN JUMONJI;
395:	3zvh-A	2.8	5.6	49	415	4	MOLECULE: METHYLASPARTATE AMMONIA-LYASE;
396:	3ukg-A	2.8	3.7	80	223	9	MOLECULE: DNA-BINDING PROTEIN RAP1;
397:	6ye4-A	2.8	3.9	83	236	7	MOLECULE: BIOPOLYMER TRANSPORT PROTEIN EXBB;
398:	4f4h-A	2.8	8.5	65	540	6	MOLECULE: GLUTAMINE DEPENDENT NAD+ SYNTHETASE;
399:	6icz-A	2.8	4.1	66	2253	6	MOLECULE: PROTEIN MAGO NASHI HOMOLOG 2;
400:	6s6b-K	2.8	4.3	88	1024	14	MOLECULE: CRISPR-ASSOCIATED PROTEIN, CMR5 FAMILY;
401:	6s1k-A	2.8	4.2	58	383	7	MOLECULE: CHEMOTAXIS PROTEIN CHEA;
402:	2kjf-A	2.8	2.9	47	60	11	MOLECULE: CARNOCYCLIN-A;
403:	4nad-A	2.8	3.1	49	133	14	MOLECULE: REGULATION OF NUCLEAR PRE-MRNA DOMAIN-CONTAINING
404:	6lo8-D	2.8	6.5	68	119	6	MOLECULE: MITOCHONDRIAL IMPORT INNER MEMBRANE TRANSLOCASE S
405:	5b7i-C	2.8	2.5	55	138	9	MOLECULE: CRISPR-ASSOCIATED NUCLEASE/HELICASE CAS3 SUBTYPE
406:	6loj-B	2.8	4.4	64	571	5	MOLECULE: INVASION PLASMID ANTIGEN;
407:	6a9w-A	2.8	3.8	58	281	5	MOLECULE: PRIMASE;
408:	7ns4-b	2.8	3.7	60	340	5	MOLECULE: E3 UBIQUITIN-PROTEIN LIGASE RMD5;
409:	4wd9-A	2.8	3.3	61	965	7	MOLECULE: NISIN BIOSYNTHESIS PROTEIN NISB;
410:	4cej-A	2.8	3.8	68	1177	6	MOLECULE: ATP-DEPENDENT HELICASE/NUCLEASE SUBUNIT A;
411:	2fbk-A	2.8	3.5	54	156	11	MOLECULE: TRANSCRIPTIONAL REGULATOR, MARR FAMILY;
412:	4owt-A	2.8	6.1	55	466	5	MOLECULE: INTEGRATOR COMPLEX SUBUNIT 3;
413:	1wrd-A	2.8	4.3	70	98	6	MOLECULE: TARGET OF MYB PROTEIN 1;
414:	4gdf-A	2.8	6.6	60	497	10	MOLECULE: LARGE T ANTIGEN;
415:	5zuz-A	2.8	4.2	68	103	7	MOLECULE: ROK;
416:	2hsz-A	2.8	5	59	225	7	MOLECULE: NOVEL PREDICTED PHOSPHATASE;
417:	5fea-A	2.8	10	71	125	1	MOLECULE: UNCHARACTERIZED PROTEIN;
418:	4pyh-A	2.8	3.5	68	293	6	MOLECULE: PHOSPHOGLUCAN PHOSPHATASE DSP4, CHLOROPLASTIC;
419:	6k3b-B	2.8	2.9	50	106	8	MOLECULE: LPG2147;
420:	1whu-A	2.8	4.7	67	104	12	MOLECULE: POLYNUCLEOTIDE PHOSPHORYLASE; 3'-5' RNA
421:	6wg3-D	2.8	6.4	70	932	7	MOLECULE: STRUCTURAL MAINTENANCE OF CHROMOSOMES PROTEIN 1A;
422:	3g06-A	2.8	16.3	63	601	6	MOLECULE: SSPH2 (LEUCINE-RICH REPEAT PROTEIN);
423:	6iuq-B	2.8	4.4	46	296	11	MOLECULE: PROLYL 4-HYDROXYLASE;
424:	6ny2-Y	2.8	3.9	87	915	6	MOLECULE: DNA TARGET STRAND;
425:	4ham-A	2.8	2.8	72	134	8	MOLECULE: LMO2241 PROTEIN;
426:	6e1k-A	2.8	10.5	74	536	7	MOLECULE: TWO PORE CALCIUM CHANNEL PROTEIN 1;
427:	5wy3-B	2.8	9.7	71	366	7	MOLECULE: PUTATIVE UNCHARACTERIZED PROTEIN;
428:	6c2s-A	2.8	9.3	71	142	10	MOLECULE: TRANSCRIPTIONAL REGULATOR, MARR FAMILY;
429:	6f03-B	2.8	9.1	62	163	6	MOLECULE: BPSL2520;
430:	1ixs-B	2.8	3.7	93	315	9	MOLECULE: HOLLIDAY JUNCTION DNA HELICASE RUVA;
431:	5v40-B	2.8	8.4	73	275	10	MOLECULE: POLYKETIDE SYNTHASE PKS13 (TERMINATION POLYKETIDE
432:	4rgu-B	2.8	7.4	67	144	9	MOLECULE: REPRESSOR PROTEIN;
433:	6vrb-C	2.8	11	70	229	3	MOLECULE: RNA (52-MER);
434:	7eg9-V	2.8	4.5	72	172	13	MOLECULE: TRANSCRIPTION INITIATION FACTOR TFIID SUBUNIT 1;
435:	6k9k-A	2.8	5.2	82	2501	7	MOLECULE: SERINE-PROTEIN KINASE ATM;
436:	6j36-A	2.8	4.4	59	459	5	MOLECULE: ENOLASE;
437:	7l48-A	2.8	4.7	90	522	11	MOLECULE: CAS12F;
438:	2lk2-A	2.8	2.8	57	89	9	MOLECULE: HOMEOBOX PROTEIN TGIF1;
439:	4e6k-G	2.8	2.6	43	57	9	MOLECULE: BACTERIOFERRITIN;
440:	3h20-A	2.8	3.2	57	288	9	MOLECULE: REPLICATION PROTEIN B;
441:	3etv-A	2.8	4.1	62	315	8	MOLECULE: PROTEIN TRANSPORT PROTEIN TIP20, PROTEIN TRANSPOR
442:	3ml6-A	2.8	11.6	74	351	4	MOLECULE: CHIMERIC COMPLEX BETWEEN PROTEIN DISHEVLLED2 HOMO
443:	3mse-B	2.8	4.6	65	168	3	MOLECULE: CALCIUM-DEPENDENT PROTEIN KINASE, PUTATIVE;
444:	1u4q-A	2.8	4.7	69	318	9	MOLECULE: SPECTRIN ALPHA CHAIN, BRAIN;
445:	6v4m-A	2.8	3.9	62	163	8	MOLECULE: BCL-2;
446:	2mlg-A	2.8	3	55	77	11	MOLECULE: SULFOLOBUS TRANSCRIPTION FACTOR 76 AMINOACID PROT
447:	4m9s-B	2.8	3.2	63	511	6	MOLECULE: CELL DEATH PROTEIN 4;
448:	2qeu-B	2.8	3	52	133	10	MOLECULE: PUTATIVE CARBOXYMUCONOLACTONE DECARBOXYLASE;
449:	2k73-A	2.8	4	72	183	6	MOLECULE: DISULFIDE BOND FORMATION PROTEIN B;
450:	1uss-A	2.7	3.3	57	88	11	MOLECULE: HISTONE H1;
451:	1ldd-A	2.7	3.1	58	74	9	MOLECULE: ANAPHASE PROMOTING COMPLEX;
452:	2o7t-A	2.7	3.9	71	188	8	MOLECULE: TRANSCRIPTIONAL REGULATOR;
453:	7v9g-D	2.7	4.9	66	112	6	MOLECULE: BEN DOMAIN-CONTAINING PROTEIN 3;
454:	3csv-A	2.7	7.1	81	322	7	MOLECULE: AMINOGLYCOSIDE PHOSPHOTRANSFERASE;
455:	2bv6-A	2.7	6.7	66	137	11	MOLECULE: HTH-TYPE TRANSCRIPTIONAL REGULATOR MGRA;
456:	5w1h-A	2.7	4.2	104	1301	6	MOLECULE: LBACAS13A (C2C2);
457:	4jd2-G	2.7	3.5	44	139	5	MOLECULE: ACTIN-RELATED PROTEIN 3;
458:	3hc7-A	2.7	4	59	252	5	MOLECULE: GENE 12 PROTEIN;
459:	7oqe-K	2.7	4.5	64	406	8	MOLECULE: PROTEIN NAM8;
460:	6bwi-A	2.7	10.8	81	816	4	MOLECULE: TRANSIENT RECEPTOR POTENTIAL CATION CHANNEL SUBFA
461:	6xwi-A	2.7	2.8	56	66	4	MOLECULE: S0_2.126;
462:	2zkz-C	2.7	3.2	69	87	4	MOLECULE: TRANSCRIPTIONAL REPRESSOR PAGR;
463:	4b8x-A	2.7	6.6	65	140	11	MOLECULE: POSSIBLE MARR-TRANSCRIPTIONAL REGULATOR;
464:	7jgs-C	2.7	2.4	47	614	11	MOLECULE: ORIGIN RECOGNITION COMPLEX SUBUNIT 2;
465:	6ndl-A	2.7	6	65	323	15	MOLECULE: BIOTIN PROTEIN LIGASE;
466:	4kdp-A	2.7	8.5	62	151	10	MOLECULE: TCAR TRANSCRIPTION REGULATOR;
467:	6ty4-A	2.7	10.2	69	621	7	MOLECULE: FOCAL ADHESION KINASE 1;
468:	5cyv-B	2.7	7.4	63	143	10	MOLECULE: TRANSCRIPTIONAL REGULATOR;
469:	6vqx-A	2.7	3.7	67	97	7	MOLECULE: ACRF6;
470:	6zh3-A	2.7	11	63	170	6	MOLECULE: VACUOLAR PROTEIN-SORTING-ASSOCIATED PROTEIN 24;
471:	3i4m-D	2.7	8.1	73	187	10	MOLECULE: DNA-DIRECTED RNA POLYMERASE II SUBUNIT RPB1;
472:	7drt-A	2.7	3.1	67	334	4	MOLECULE: PROTEIN WNT-3A;
473:	6n7p-X	2.7	9.3	85	826	2	MOLECULE: U1 SMALL NUCLEAR RIBONUCLEOPROTEIN 70 KDA HOMOLOG
474:	6rwb-A	2.7	5.7	64	1873	11	MOLECULE: TOXIN,TOXIN COMPLEX SUBUNIT TCAB,PUTATIVE TOXIN S
475:	5k94-A	2.7	5.7	81	506	2	MOLECULE: MALTOSE-BINDING PERIPLASMIC PROTEIN,PROTEIN TRANS
476:	6ofc-B	2.7	3.9	60	670	8	MOLECULE: GLUTAMINE-DEPENDENT NAD(+) SYNTHETASE;
477:	2xeq-C	2.7	8.6	73	241	4	MOLECULE: PAT1 HOMOLOG 1,;
478:	4raf-A	2.7	4.7	52	362	4	MOLECULE: PROTEIN PHOSPHATASE 1A;
479:	3key-A	2.7	3.4	61	175	13	MOLECULE: PROTEIN STN1;
480:	5yu7-A	2.7	10.8	82	1118	5	MOLECULE: EXPORTIN-5;
481:	2n39-A	2.7	3.3	54	108	11	MOLECULE: CHROMODOMAIN-HELICASE-DNA-BINDING PROTEIN 1;
482:	7mqj-A	2.7	4.2	88	773	5	MOLECULE: PROBABLE ATP-DEPENDENT RNA HELICASE DHR1;
483:	5wtk-A	2.7	3.7	61	1215	5	MOLECULE: CRISPR-ASSOCIATED ENDORIBONUCLEASE C2C2;
484:	5loe-A	2.7	3.6	79	259	10	MOLECULE: GTP-SENSING TRANSCRIPTIONAL PLEIOTROPIC REPRESSOR
485:	4p6v-E	2.7	3.4	68	189	6	MOLECULE: NA(+)-TRANSLOCATING NADH-QUINONE REDUCTASE SUBUNI
486:	4rsx-A	2.7	3.9	54	257	6	MOLECULE: TYPE III EFFECTOR HOPA1;
487:	5xwp-A	2.7	13.7	71	1125	10	MOLECULE: UNCHARACTERIZED PROTEIN;
488:	6uvu-B	2.7	6.6	62	114	8	MOLECULE: ARSR FAMILY TRANSCRIPTIONAL REGULATOR;
489:	2eul-A	2.7	5.7	58	156	3	MOLECULE: ANTI-CLEAVAGE ANTI-GREA TRANSCRIPTION FACTOR GFH1
490:	6wb9-6	2.7	2.9	64	98	8	MOLECULE: ENDOPLASMIC RETICULUM MEMBRANE PROTEIN COMPLEX SU
491:	4i0x-K	2.7	5.1	59	77	12	MOLECULE: ESAT-6-LIKE PROTEIN MAB_3112;
492:	7m33-D	2.7	4.9	87	664	7	MOLECULE: LIPID A EXPORT ATP-BINDING/PERMEASE PROTEIN MSBA;
493:	6r7i-G	2.7	13	60	215	7	MOLECULE: COP9 SIGNALOSOME COMPLEX SUBUNIT 1;
494:	1sjj-A	2.7	5.1	70	863	7	MOLECULE: ACTININ;
495:	2f4i-B	2.7	4.1	65	178	2	MOLECULE: HYPOTHETICAL PROTEIN TM0957;
496:	5mz6-1	2.7	3.6	51	1018	10	MOLECULE: SEPARASE;
497:	5wd8-A	2.7	3.9	62	90	6	MOLECULE: UNCHARACTERIZED PROTEIN;
498:	2eth-A	2.7	9.3	64	141	13	MOLECULE: TRANSCRIPTIONAL REGULATOR, PUTATIVE, MAR FAMILY;
499:	3w6k-C	2.7	5.1	57	87	16	MOLECULE: SCPA;
500:	4pc4-C	2.7	10.3	77	240	10	MOLECULE: 30K LIPOPROTEIN;
501:	2ouw-B	2.7	4.4	62	136	3	MOLECULE: ALKYLHYDROPEROXIDASE AHPD CORE;
502:	4p1n-B	2.7	4.5	67	207	4	MOLECULE: ATG1 TMIT;
503:	4dve-A	2.7	4.3	82	189	5	MOLECULE: BIOTIN TRANSPORTER BIOY;
504:	7m4p-A	2.7	5.6	89	1049	7	MOLECULE: EFFLUX PUMP MEMBRANE TRANSPORTER;
505:	7dl8-A	2.7	6.1	60	114	7	MOLECULE: ALBA-DOMAIN PROTEIN;
506:	1m12-A	2.7	3.1	60	84	10	MOLECULE: SAPOSIN C;
507:	5duk-B	2.7	7.2	52	67	15	MOLECULE: PUTATIVE DNA BINDING PROTEIN;
508:	5gpa-A	2.7	4.8	64	189	8	MOLECULE: TRANSCRIPTIONAL REGULATOR (TETR/ACRR FAMILY);
509:	5v6b-A	2.7	2.9	49	262	10	MOLECULE: PDZ DOMAIN-CONTAINING PROTEIN GIPC1;
510:	5w7g-B	2.6	2.9	52	126	17	MOLECULE: ORF140;
511:	3u1d-A	2.6	3.4	74	148	9	MOLECULE: UNCHARACTERIZED PROTEIN;
512:	2iqc-A	2.6	7.4	74	173	14	MOLECULE: FANCONI ANEMIA GROUP F PROTEIN;
513:	5of3-C	2.6	3.5	53	107	8	MOLECULE: DNA PRIMASE SMALL SUBUNIT PRIS;
514:	2a3s-A	2.6	3.6	64	101	8	MOLECULE: MYOCYTE NUCLEAR FACTOR;
515:	6u4k-A	2.6	8.7	74	391	7	MOLECULE: TALIN-2;
516:	2peg-B	2.6	8.1	69	139	3	MOLECULE: HEMOGLOBIN SUBUNIT ALPHA;
517:	7dtl-A	2.6	5.4	51	61	8	MOLECULE: PSK;
518:	2mp8-A	2.6	3.6	47	64	13	MOLECULE: NKR-5-3B;
519:	7vpf-A	2.6	2.5	60	273	17	MOLECULE: XYLOSE ISOMERASE;
520:	5a5t-H	2.6	6.4	70	324	7	MOLECULE: EUKARYOTIC TRANSLATION INITIATION FACTOR 3 SUBUNI
521:	1lfu-P	2.6	3	58	82	7	MOLECULE: 5'-D(*GP*CP*GP*CP*AP*TP*GP*AP*TP*TP*GP*CP*CP*C)-3
522:	7c9m-C	2.6	4.2	68	260	9	MOLECULE: D-HISTIDINE 2-AMINOBUTANOYLTRANSFERASE;
523:	7ae1-M	2.6	5.6	57	400	11	MOLECULE: DNA-DIRECTED RNA POLYMERASE III SUBUNIT RPC1;
524:	5vxv-A	2.6	3.5	55	217	13	MOLECULE: PEROXISOMAL MEMBRANE PROTEIN PEX15;
525:	4mk0-A	2.6	4.4	64	631	5	MOLECULE: BETA-ADRENERGIC RECEPTOR KINASE 1;
526:	6rw8-B	2.6	5.4	63	2337	8	MOLECULE: A COMPONENT OF INSECTICIDAL TOXIN COMPLEX (TC);
527:	7cun-A	2.6	9.9	71	730	11	MOLECULE: INTEGRATOR COMPLEX SUBUNIT 1;
528:	7eew-B	2.6	3.2	58	110	3	MOLECULE: TYPE I RESTRICTION-MODIFICATION SYSTEM METHYLTRAN
529:	2pmq-B	2.6	4.8	56	374	4	MOLECULE: MANDELATE RACEMASE/MUCONATE LACTONIZING ENZYME;
530:	3ov8-A	2.6	3.8	54	91	11	MOLECULE: PROTEIN AF_1382;
531:	2lso-A	2.6	3.3	55	83	5	MOLECULE: HISTONE H1X;
532:	3qnk-C	2.6	6.4	89	511	4	MOLECULE: PUTATIVE LIPOPROTEIN;
533:	4oe8-C	2.6	6.9	54	87	7	MOLECULE: INTERLEUKIN-12 SUBUNIT BETA;
534:	6nd4-K	2.6	10.2	56	123	0	MOLECULE: ETS RRNA;
535:	4v2o-B	2.6	3.1	47	81	6	MOLECULE: SAPOSIN-B;
536:	5i6c-A	2.6	4.9	78	480	6	MOLECULE: URIC ACID-XANTHINE PERMEASE;
537:	5yyl-D	2.6	7.2	42	43	5	MOLECULE: MAJOR ROYAL JELLY PROTEIN 1;
538:	6m6z-A	2.6	4.2	61	203	7	MOLECULE: TMH4C4;
539:	3tix-C	2.6	5	61	147	11	MOLECULE: UBIQUITIN-LIKE PROTEIN SMT3,RNA-INDUCED TRANSCRIP
540:	1uzc-A	2.6	2.9	52	69	6	MOLECULE: HYPOTHETICAL PROTEIN FLJ21157;
541:	3fd9-A	2.6	8.5	74	240	9	MOLECULE: UNCHARACTERIZED PROTEIN;
542:	5iy7-M	2.6	12.4	68	310	7	MOLECULE: DNA-DIRECTED RNA POLYMERASE II SUBUNIT RPB1;
543:	5xt2-B	2.6	9.9	72	204	14	MOLECULE: RESPONSE REGULATOR FIXJ;
544:	6ao5-B	2.6	4.9	52	86	8	MOLECULE: SERINE/THREONINE-PROTEIN KINASE 3;
545:	7sde-A	2.6	7.3	67	488	6	MOLECULE: NON-STRUCTURAL MAINTENANCE OF CHROMOSOME ELEMENT
546:	6lum-D	2.6	10.9	65	146	8	MOLECULE: SUCCINATE DEHYDROGENASE SUBUNIT C;
547:	4n4w-A	2.6	14.2	61	457	8	MOLECULE: CYTOCHROME B(562),SMOOTHENED HOMOLOG;
548:	3lpz-A	2.6	2.9	44	314	9	MOLECULE: UNCHARACTERIZED PROTEIN;
549:	6ks5-B	2.6	3.3	49	313	2	MOLECULE: TYPE IV SECRETION PROTEIN DOT;
550:	6m7d-A	2.6	4.6	78	412	10	MOLECULE: NUCLEOPROTEIN;
551:	6ddq-A	2.6	13	69	507	6	MOLECULE: CYTOSOLIC PURINE 5'-NUCLEOTIDASE;
552:	2hvr-A	2.6	3.5	68	319	4	MOLECULE: 5'-
553:	2o6k-B	2.6	2.8	46	74	9	MOLECULE: UPF0346 PROTEIN MW1311;
554:	5a5t-A	2.6	12.2	68	599	15	MOLECULE: EUKARYOTIC TRANSLATION INITIATION FACTOR 3 SUBUNI
555:	4dvy-P	2.6	5	67	656	7	MOLECULE: CYTOTOXICITY-ASSOCIATED IMMUNODOMINANT ANTIGEN;
556:	3c3w-A	2.6	8.9	58	211	14	MOLECULE: TWO COMPONENT TRANSCRIPTIONAL REGULATORY PROTEIN
557:	6z6o-D	2.6	10.4	60	542	5	MOLECULE: HISTONE DEACETYLASE HDA1;
558:	6c48-D	2.6	4.4	57	87	4	MOLECULE: PROTEIN LIN-9 HOMOLOG;
559:	3bqz-A	2.6	4.2	67	186	6	MOLECULE: HTH-TYPE TRANSCRIPTIONAL REGULATOR QACR;
560:	6ofs-A	2.6	6.9	93	905	6	MOLECULE: PROBABLE ZINC PROTEASE PQQL;
561:	4rgl-A	2.6	2.7	50	325	6	MOLECULE: FILAMENTATION INDUCED BY CAMP PROTEIN FIC;
562:	2ph7-A	2.6	2.9	67	220	13	MOLECULE: UNCHARACTERIZED PROTEIN AF_2093;
563:	4o5v-A	2.6	12.4	61	213	5	MOLECULE: IRON-DEPENDENT TRANSCRIPTION REPRESSOR RELATED PR
564:	6m5r-B	2.6	5	72	689	4	MOLECULE: TRIPARTITE TERMINASE SUBUNIT 3;
565:	3kfw-X	2.6	4.5	60	234	8	MOLECULE: UNCHARACTERIZED PROTEIN;
566:	6vzz-A	2.6	8.8	79	374	4	MOLECULE: BAMAA.19900.A;
567:	6wg3-A	2.6	23.9	55	561	4	MOLECULE: STRUCTURAL MAINTENANCE OF CHROMOSOMES PROTEIN 1A;
568:	2xse-A	2.6	4.2	78	160	13	MOLECULE: THYMINE DIOXYGENASE JBP1;
569:	5e20-A	2.6	7.7	69	169	17	MOLECULE: TRANSCRIPTIONAL REGULATOR, MARR FAMILY;
570:	7but-A	2.6	3.2	50	142	8	MOLECULE: ACINIFORM SPIDROIN;
571:	1wa5-C	2.6	11.9	67	950	7	MOLECULE: GTP-BINDING NUCLEAR PROTEIN RAN;
572:	2k5s-A	2.6	4.1	58	73	3	MOLECULE: MODULATING PROTEIN YMOA;
573:	7kuw-A	2.6	2.6	46	62	7	MOLECULE: SEQUENCE-BASED DESIGNED PROTEIN NMT_0994_GUIDED_0
574:	2pff-A	2.6	4.9	70	1683	4	MOLECULE: FATTY ACID SYNTHASE SUBUNIT ALPHA;
575:	4lws-A	2.6	5	54	100	6	MOLECULE: UNCHARACTERIZED PROTEIN;
576:	3u2r-A	2.6	8.6	76	135	17	MOLECULE: REGULATORY PROTEIN MARR;
577:	6j05-A	2.6	3.3	73	101	19	MOLECULE: TRANSCRIPTIONAL REGULATOR ARSR;
578:	1ux5-A	2.6	9	86	411	5	MOLECULE: BNI1 PROTEIN;
579:	7sdp-C	2.6	7.8	93	225	9	MOLECULE: DNA (5'-
580:	6lab-V	2.6	4.6	80	109	4	MOLECULE: HISTONE H3.1;
581:	6whp-A	2.6	5.8	70	428	6	MOLECULE: CHOLINE KINASE;
582:	3k1s-A	2.6	4.7	69	109	9	MOLECULE: PTS SYSTEM, CELLOBIOSE-SPECIFIC IIA COMPONENT;
583:	1w36-B	2.6	4.3	80	1158	13	MOLECULE: EXODEOXYRIBONUCLEASE V BETA CHAIN;
584:	2nyx-B	2.6	9.5	69	147	9	MOLECULE: PROBABLE TRANSCRIPTIONAL REGULATORY PROTEIN, RV14
585:	4y66-D	2.6	4.3	54	208	9	MOLECULE: MND1;
586:	6v7w-E	2.6	2.9	47	234	6	MOLECULE: TRANSCRIPTIONAL REGULATOR LASR;
587:	7bzh-A	2.6	2.3	43	59	2	MOLECULE: SUL7S;
588:	2rkh-A	2.6	9.1	66	164	9	MOLECULE: PUTATIVE APHA-LIKE TRANSCRIPTION FACTOR;
589:	2v6e-A	2.6	7.3	79	531	6	MOLECULE: PROTELEMORASE;
590:	7l1i-A	2.6	7.3	64	169	17	MOLECULE: MARR FAMILY MULTIDRUG RESISTANCE PUMP TRANSCRIPTI
591:	6m3q-F	2.6	5.3	73	301	10	MOLECULE: ANKYRIN-2;
592:	1sfx-A	2.6	4.9	76	109	14	MOLECULE: CONSERVED HYPOTHETICAL PROTEIN AF2008;
593:	1iuf-A	2.6	3.2	55	144	5	MOLECULE: CENTROMERE ABP1 PROTEIN;
594:	3bzk-A	2.6	7.6	70	728	10	MOLECULE: TEX;
595:	2dbb-B	2.6	8.4	60	148	7	MOLECULE: PUTATIVE HTH-TYPE TRANSCRIPTIONAL REGULATOR PH006
596:	6bs3-A	2.6	4.7	70	330	7	MOLECULE: PUTATIVE ATPASE RV3679;
597:	1xdo-A	2.6	5.3	67	687	4	MOLECULE: POLYPHOSPHATE KINASE;
598:	3d5l-A	2.6	2.8	46	203	4	MOLECULE: REGULATORY PROTEIN RECX;
599:	6xt4-A	2.6	5.3	67	235	4	MOLECULE: 1BH_69;
600:	6wq2-A	2.6	2.9	57	154	7	MOLECULE: A-DNA;
601:	4yk3-A	2.6	4.9	62	120	5	MOLECULE: BEPE PROTEIN;
602:	5v9t-B	2.6	6.7	78	593	5	MOLECULE: LYSINE-SPECIFIC DEMETHYLASE 5A;
603:	6yxj-B	2.6	7	73	218	10	MOLECULE: NON-STRUCTURAL PROTEIN 3;
604:	2w48-B	2.5	5.6	51	313	4	MOLECULE: SORBITOL OPERON REGULATOR;
605:	5n8o-A	2.5	6.6	73	1432	8	MOLECULE: DNA HELICASE I;
606:	5way-A	2.5	5.2	82	482	12	MOLECULE: TRANSCRIPTIONAL ACTIVATOR;
607:	6wg3-C	2.5	3.9	58	248	0	MOLECULE: STRUCTURAL MAINTENANCE OF CHROMOSOMES PROTEIN 1A;
608:	3au4-A	2.5	8	77	524	8	MOLECULE: MYOSIN-X;
609:	4hga-A	2.5	5.3	65	207	5	MOLECULE: DEATH DOMAIN-ASSOCIATED PROTEIN 6;
610:	3jc5-A	2.5	11.4	62	208	6	MOLECULE: DNA REPLICATION LICENSING FACTOR MCM2;
611:	3bm3-A	2.5	6.1	71	259	6	MOLECULE: DNA (5'-D(*CP*AP*TP*CP*CP*AP*GP*GP*TP*AP*C)-3');
612:	6zsi-D	2.5	6.8	53	133	6	MOLECULE: RAS-RELATED PROTEIN RAB-8A;
613:	1of9-A	2.5	3.6	56	77	4	MOLECULE: PORE-FORMING PEPTIDE AMEOBAPORE A;
614:	2kjg-A	2.5	2.7	52	99	10	MOLECULE: ARCHAEAL PROTEIN SSO6904;
615:	4ysm-A	2.5	6	82	475	9	MOLECULE: CALMODULIN-LIKE DOMAIN PROTEIN KINASE;
616:	4k82-A	2.5	3.9	81	205	7	MOLECULE: LV-RANASPUMIN (LV-RSN-1);
617:	2p6s-G	2.5	3	51	159	10	MOLECULE: TRANSCRIPTIONAL REGULATOR, LRP/ASNC FAMILY;
618:	2nvu-A	2.5	4.8	85	530	7	MOLECULE: NEDD8-ACTIVATING ENZYME E1 REGULATORY SUBUNIT;
619:	7n3o-A	2.5	3.4	71	454	4	MOLECULE: CAS12K;
620:	3rsn-A	2.5	3.5	74	165	9	MOLECULE: SET1/ASH2 HISTONE METHYLTRANSFERASE COMPLEX SUBUN
621:	6y1y-B	2.5	4.7	60	128	12	MOLECULE: CHEA;
622:	2pg4-A	2.5	3.8	65	92	9	MOLECULE: UNCHARACTERIZED PROTEIN;
623:	1qgp-A	2.5	3.4	66	76	15	MOLECULE: PROTEIN (DOUBLE STRANDED RNA ADENOSINE
624:	5yfp-H	2.5	4.3	65	518	8	MOLECULE: EXOCYST COMPLEX COMPONENT SEC3;
625:	1w0b-A	2.5	4.1	67	102	9	MOLECULE: ALPHA-HEMOGLOBIN STABILIZING PROTEIN;
626:	1u6m-A	2.5	4.4	53	188	4	MOLECULE: ACETYLTRANSFERASE, GNAT FAMILY;
627:	2zop-A	2.5	2.4	47	113	4	MOLECULE: PUTATIVE UNCHARACTERIZED PROTEIN TTHB164;
628:	2dnx-A	2.5	4.9	74	130	5	MOLECULE: SYNTAXIN-12;
629:	6epg-F	2.5	8.7	71	395	8	MOLECULE: EPSILON_1 ANTITOXIN;
630:	6tj1-C	2.5	4	51	74	6	MOLECULE: DE NOVO DESIGNED WSHC6;
631:	5bp8-A	2.5	3.9	75	515	11	MOLECULE: ENT-COPALYL DIPHOSPHATE SYNTHASE;
632:	6m1y-A	2.5	3.9	71	938	7	MOLECULE: SOLUTE CARRIER FAMILY 12 MEMBER 6;
633:	4ija-A	2.5	3.2	49	363	6	MOLECULE: XYLR PROTEIN;
634:	6hqd-C	2.5	3.6	78	415	8	MOLECULE: CYTOCHROME P450;
635:	6r6h-O	2.5	5.8	69	744	14	MOLECULE: COP9 SIGNALOSOME COMPLEX SUBUNIT 1;
636:	5uuj-A	2.5	4	87	371	13	MOLECULE: ALKZ;
637:	1b8x-A	2.5	4.1	71	260	4	MOLECULE: PROTEIN (AML-1B);
638:	5cos-D	2.5	2.8	46	61	11	MOLECULE: SIDEROPHORE-INTERACTING PROTEIN;
639:	1b48-A	2.5	3.9	69	221	7	MOLECULE: PROTEIN (GLUTATHIONE S-TRANSFERASE);
640:	4u3e-A	2.5	10.8	82	637	2	MOLECULE: RIBONUCLEOSIDE TRIPHOSPHATE REDUCTASE;
641:	5j1i-A	2.5	4.9	70	346	9	MOLECULE: PLECTIN;
642:	4ng2-E	2.5	2.8	50	94	8	MOLECULE: TRANSCRIPTIONAL ACTIVATOR PROTEIN LASR;
643:	1wa8-A	2.5	4.1	62	99	8	MOLECULE: ESAT-6 LIKE PROTEIN ESXB;
644:	5hdt-A	2.5	3.3	69	1085	9	MOLECULE: SISTER CHROMATID COHESION PROTEIN PDS5 HOMOLOG B;
645:	4xng-D	2.5	5.1	78	144	12	MOLECULE: UNCHARACTERIZED PROTEIN MG218.1;
646:	6o3c-A	2.5	8.7	58	484	7	MOLECULE: SMOOTHENED HOMOLOG;
647:	3fay-A	2.5	9	76	379	4	MOLECULE: RAS GTPASE-ACTIVATING-LIKE PROTEIN IQGAP1;
648:	4ru7-B	2.5	5.6	62	99	15	MOLECULE: ASPA;
649:	6bbp-A	2.5	13.7	61	520	10	MOLECULE: CYTOHESIN-3,ADP-RIBOSYLATION FACTOR 6;
650:	5njg-A	2.5	2.9	48	286	4	MOLECULE: ATP-BINDING CASSETTE SUB-FAMILY G MEMBER 2;
651:	7kpv-B	2.5	4.5	72	290	8	MOLECULE: MEIOTIC MRNA STABILITY PROTEIN KINASE SSN3;
652:	7emf-H	2.5	4.3	58	181	2	MOLECULE: MEDIATOR OF RNA POLYMERASE II TRANSCRIPTION SUBUN
653:	7p34-A	2.5	5.6	93	391	5	MOLECULE: PEPTIDE ANTIBIOTIC TRANSPORTER SBMA;
654:	7a0h-A	2.5	4.5	59	285	7	MOLECULE: F-ACTIN-CAPPING PROTEIN SUBUNIT ALPHA;
655:	4uis-B	2.5	10.7	61	241	3	MOLECULE: GAMMA-SECRETASE;
656:	2ek5-B	2.5	6.8	70	109	7	MOLECULE: PREDICTED TRANSCRIPTIONAL REGULATORS;
657:	5hb1-A	2.5	6.3	63	742	5	MOLECULE: NUCLEOPORIN NUP170;
658:	6cnn-A	2.5	8	72	360	3	MOLECULE: INTERMEDIATE CONDUCTANCE CALCIUM-ACTIVATED POTASS
659:	7bi2-A	2.5	4.5	83	1021	1	MOLECULE: PHOSPHATIDYLINOSITOL 4-PHOSPHATE 3-KINASE C2 DOMA
660:	1wsc-A	2.5	4.8	86	225	8	MOLECULE: HYPOTHETICAL PROTEIN ST0229;
661:	2h0h-B	2.5	8.6	90	230	10	MOLECULE: THIOL:DISULFIDE INTERCHANGE PROTEIN DSBG;
662:	6l6z-A	2.5	8.5	70	562	4	MOLECULE: CTP SYNTHASE;
663:	6qpw-C	2.5	7.3	60	377	2	MOLECULE: STRUCTURAL MAINTENANCE OF CHROMOSOMES PROTEIN,STR
664:	2apl-A	2.5	3	49	149	14	MOLECULE: HYPOTHETICAL PROTEIN PG0816;
665:	5hmq-D	2.5	3.4	62	624	6	MOLECULE: 4-HYDROXYPHENYLPYRUVATE DIOXYGENASE;
666:	5cm8-A	2.5	2.8	51	419	8	MOLECULE: RAL GUANINE NUCLEOTIDE DISSOCIATION STIMULATOR-LI
667:	3cih-A	2.5	3.7	70	714	6	MOLECULE: PUTATIVE ALPHA-RHAMNOSIDASE;
668:	6l87-A	2.5	4.4	65	229	5	MOLECULE: AT-RICH INTERACTIVE DOMAIN-CONTAINING PROTEIN 4A;
669:	6qrj-A	2.5	4.8	64	463	2	MOLECULE: HYBRID KINASE;
670:	7o4i-R	2.5	3.1	51	268	2	MOLECULE: GENERAL TRANSCRIPTION AND DNA REPAIR FACTOR IIH H
671:	6msr-A	2.5	5.6	59	76	7	MOLECULE: PRO-2.5;
672:	2h5n-A	2.5	4	57	132	11	MOLECULE: HYPOTHETICAL PROTEIN PG_1108;
673:	6yp7-z	2.5	5.3	52	62	8	MOLECULE: CHLOROPHYLL A-B BINDING PROTEIN 8, CHLOROPLASTIC;
674:	6s6b-B	2.5	2.9	52	154	12	MOLECULE: CRISPR-ASSOCIATED PROTEIN, CMR5 FAMILY;
675:	6j8l-A	2.5	3.3	52	132	10	MOLECULE: AVH240;
676:	5j2l-A	2.5	4.7	55	76	2	MOLECULE: PROTEIN DESIGN 2L4HC2_11;
677:	1r5i-D	2.5	8.9	60	214	3	MOLECULE: HLA CLASS II HISTOCOMPATIBILITY ANTIGEN, DR
678:	6zls-A	2.5	5	59	292	8	MOLECULE: HISTIDINE KINASE;
679:	3al0-C	2.5	3.5	59	565	7	MOLECULE: GLUTAMYL-TRNA(GLN) AMIDOTRANSFERASE SUBUNIT A;
680:	1wud-A	2.5	2.4	43	77	7	MOLECULE: ATP-DEPENDENT DNA HELICASE RECQ;
681:	6hqa-J	2.5	3.1	42	51	7	MOLECULE: TAF2;
682:	1yqf-A	2.5	2.3	41	182	7	MOLECULE: HYPOTHETICAL PROTEIN LMAJ011689;
683:	3err-A	2.5	6.4	62	527	6	MOLECULE: FUSION PROTEIN OF MICROTUBULE BINDING DOMAIN FROM
684:	6qzq-A	2.5	4.4	77	454	10	MOLECULE: CRISPR-ASSOCIATED (CAS) DXTHG FAMILY;
685:	7crc-B	2.5	3.1	56	1112	9	MOLECULE: NAD+ HYDROLASE (NADASE);
686:	4uj6-A	2.5	5.4	75	711	3	MOLECULE: SURFACE LAYER PROTEIN;
687:	7lhf-A	2.5	5	82	2123	9	MOLECULE: INOSITOL 1,4,5-TRISPHOSPHATE RECEPTOR TYPE 1;
688:	7t6f-A	2.5	9.3	62	1045	6	MOLECULE: TYROSINE-PROTEIN KINASE;
689:	3fey-A	2.5	8.7	79	761	5	MOLECULE: NUCLEAR CAP-BINDING PROTEIN SUBUNIT 1;
690:	6vj2-A	2.5	6.8	80	271	6	MOLECULE: FOLDASE;
691:	5dik-A	2.5	3.4	50	112	6	MOLECULE: ALKYL HYDROPEROXIDE REDUCTASE AHPD;
692:	6pir-B	2.5	3.4	72	137	10	MOLECULE: MAVE;
693:	6lum-G	2.5	13.5	68	123	6	MOLECULE: SUCCINATE DEHYDROGENASE SUBUNIT C;
694:	7dpd-B	2.5	3.4	65	273	8	MOLECULE: DNA HELICASE MCM9;
695:	5f7p-A	2.5	11	60	359	7	MOLECULE: LMO0178 PROTEIN;
696:	3fpj-B	2.5	4.8	69	266	7	MOLECULE: PUTATIVE UNCHARACTERIZED PROTEIN;
697:	4d0l-E	2.5	5	79	479	4	MOLECULE: PHOSPHATIDYLINOSITOL 4-KINASE BETA;
698:	5anr-A	2.5	6.7	60	245	3	MOLECULE: CCR4-NOT TRANSCRIPTION COMPLEX SUBUNIT 1;
699:	4mo1-A	2.5	4.8	75	145	13	MOLECULE: ANTITERMINATION PROTEIN Q;
700:	3wcc-C	2.5	4	89	342	3	MOLECULE: FARNESYLTRANSFERASE, PUTATIVE;
701:	5j10-A	2.5	4.8	56	70	13	MOLECULE: PEPTIDE DESIGN 2L4HC2_24;
702:	5ehk-A	2.5	3.3	48	1036	6	MOLECULE: LANTIBIOTIC DEHYDRATASE;
703:	5l4k-S	2.5	6.5	61	491	11	MOLECULE: 26S PROTEASOME NON-ATPASE REGULATORY SUBUNIT 4;
704:	5zqh-A	2.5	3.1	61	101	7	MOLECULE: PADR FAMILY TRANSCRIPTIONAL REGULATOR;
705:	2dmn-A	2.4	7.3	61	83	10	MOLECULE: HOMEOBOX PROTEIN TGIF2LX;
706:	3uum-B	2.4	4.7	69	123	1	MOLECULE: UTROPHIN;
707:	7q47-A	2.4	3.3	72	166	4	MOLECULE: ENDOLYSIN;
708:	4elj-A	2.4	10.5	73	590	8	MOLECULE: RETINOBLASTOMA-ASSOCIATED PROTEIN;
709:	2q0o-D	2.4	4.3	62	87	8	MOLECULE: PROBABLE TRANSCRIPTIONAL ACTIVATOR PROTEIN TRAR;
710:	2eyq-A	2.4	4.7	71	1146	4	MOLECULE: TRANSCRIPTION-REPAIR COUPLING FACTOR;
711:	6e67-B	2.4	12.3	58	476	2	MOLECULE: BETA-2 ADRENERGIC RECEPTOR,ENDOLYSIN,GUANINE NUCL
712:	4fcy-B	2.4	3	53	476	6	MOLECULE: TRANSPOSASE;
713:	4u6u-A	2.4	4.8	50	67	8	MOLECULE: COG7;
714:	5ajk-A	2.4	5.4	61	148	5	MOLECULE: HOMOLOG OF VACCINIA VIRUS CDS F1L;
715:	6h4j-A	2.4	9.3	62	488	2	MOLECULE: UBIQUITIN CARBOXYL-TERMINAL HYDROLASE 25;
716:	4ui9-A	2.4	4	67	1441	10	MOLECULE: ANAPHASE-PROMOTING COMPLEX SUBUNIT 1;
717:	3tgn-B	2.4	9.5	65	146	11	MOLECULE: ADC OPERON REPRESSOR ADCR;
718:	1whr-A	2.4	5.4	75	124	5	MOLECULE: HYPOTHETICAL KIAA1002 PROTEIN;
719:	4r1h-A	2.4	8.1	70	116	10	MOLECULE: LMO0741 PROTEIN;
720:	5mus-B	2.4	5.2	73	328	4	MOLECULE: L PROTEIN;
721:	1sfu-A	2.4	2.6	44	70	7	MOLECULE: 5'-D(*T*CP*GP*CP*GP*CP*G)-3';
722:	3n27-B	2.4	3.4	51	79	8	MOLECULE: FUSION GLYCOPROTEIN F0, LINKER, FUSION GLYCOPROTE
723:	7mrw-C	2.4	3.1	71	706	7	MOLECULE: CYTOADHERENCE LINKED ASEXUAL PROTEIN 3.1;
724:	2hsn-A	2.4	3.9	59	160	5	MOLECULE: METHIONYL-TRNA SYNTHETASE, CYTOPLASMIC;
725:	3few-X	2.4	5.2	70	431	9	MOLECULE: COLICIN S4;
726:	3d0w-A	2.4	3.7	66	86	5	MOLECULE: YFLH PROTEIN;
727:	6nps-A	2.4	10.8	87	968	7	MOLECULE: AXYAGU115A;
728:	6ulo-A	2.4	6.2	85	317	8	MOLECULE: UNCHARACTERIZED PROTEIN;
729:	5mlq-A	2.4	10	70	226	7	MOLECULE: CDPS;
730:	4v1t-B	2.4	5.4	58	753	10	MOLECULE: LYND;
731:	5iwz-A	2.4	13.3	63	372	6	MOLECULE: SYNAPTONEMAL COMPLEX PROTEIN 2;
732:	7onu-E	2.4	11.9	62	467	8	MOLECULE: 3-HYDROXYACYL-COA DEHYDROGENASE TYPE-2;
733:	5idr-D	2.4	10.9	83	221	11	MOLECULE: DSBA-LIKE PROTEIN;
734:	5gzb-A	2.4	4.2	60	91	5	MOLECULE: TRANSCRIPTIONAL ENHANCER FACTOR TEF-3;
735:	7emf-0	2.4	3.7	53	267	8	MOLECULE: MEDIATOR OF RNA POLYMERASE II TRANSCRIPTION SUBUN
736:	5whm-C	2.4	4.2	62	264	8	MOLECULE: ICLR FAMILY TRANSCRIPTIONAL REGULATOR;
737:	2ipc-A	2.4	5.9	80	939	8	MOLECULE: PREPROTEIN TRANSLOCASE SECA SUBUNIT;
738:	6gh5-M	2.4	2.8	50	338	10	MOLECULE: DNA-DIRECTED RNA POLYMERASE SUBUNIT ALPHA;
739:	6k7x-C	2.4	6.4	65	276	6	MOLECULE: CALCIUM UNIPORTER PROTEIN, MITOCHONDRIAL;
740:	4xyd-B	2.4	3.1	67	145	13	MOLECULE: NITRIC-OXIDE REDUCTASE SUBUNIT B;
741:	5jr9-A	2.4	4	58	188	14	MOLECULE: NEQ131;
742:	6cnb-R	2.4	5.7	70	522	6	MOLECULE: DNA-DIRECTED RNA POLYMERASE III SUBUNIT RPC1;
743:	2vqg-B	2.4	3.6	59	77	7	MOLECULE: UNCHARACTERIZED PROTEIN CGL0972;
744:	6h08-B	2.4	3.4	61	297	8	MOLECULE: CYTOCHROME C PEROXIDASE, MITOCHONDRIAL;
745:	5me8-A	2.4	9.3	58	107	9	MOLECULE: INHIBITOR OF GROWTH PROTEIN 5;
746:	4p96-A	2.4	5.3	79	278	14	MOLECULE: FATTY ACID METABOLISM REGULATOR PROTEIN;
747:	3p7n-A	2.4	3.2	43	191	5	MOLECULE: SENSOR HISTIDINE KINASE;
748:	3d1n-I	2.4	2.9	48	149	8	MOLECULE: 5'-
749:	5ljm-A	2.4	7.5	57	203	11	MOLECULE: SPERMATOGENESIS-ASSOCIATED PROTEIN 2;
750:	1skv-A	2.4	3.9	52	64	4	MOLECULE: HYPOTHETICAL 7.5 KDA PROTEIN;
751:	4otm-B	2.4	10	71	118	10	MOLECULE: SERINE/THREONINE-PROTEIN KINASE GCN2;
752:	1z7e-D	2.4	4	53	644	8	MOLECULE: PROTEIN ARNA;
753:	3w6w-A	2.4	3.8	78	583	6	MOLECULE: TYROSINASE;
754:	2iie-A	2.4	3.2	64	204	13	MOLECULE: PHAGE P H' SITE;
755:	6ayi-A	2.4	12.2	74	183	1	MOLECULE: HTH-TYPE TRANSCRIPTIONAL REGULATOR UIDR;
756:	6wbv-A	2.4	10	80	429	4	MOLECULE: HEPCIDIN;
757:	4hqe-B	2.4	6.6	68	108	6	MOLECULE: TRANSCRIPTIONAL REGULATOR QSRR;
758:	5oxf-A	2.4	3.9	73	703	7	MOLECULE: GTP-BINDING PROTEIN;
759:	1ofd-A	2.4	6.4	62	1491	5	MOLECULE: FERREDOXIN-DEPENDENT GLUTAMATE SYNTHASE 2;
760:	2wte-A	2.4	4.3	61	212	15	MOLECULE: CSA3;
761:	1kx5-A	2.4	5.7	54	135	9	MOLECULE: DNA
762:	7nur-A	2.4	6.4	95	1044	6	MOLECULE: PROTEIN KINASE DOMAIN-CONTAINING PROTEIN;
763:	1nzb-A	2.4	8.5	70	332	4	MOLECULE: LOXP DNA;
764:	7ml7-A	2.4	3	65	1216	12	MOLECULE: TOXIN B;
765:	6vy1-A	2.4	4.1	53	121	4	MOLECULE: PREFOLDIN SUBUNIT ALPHA 2;
766:	6cmv-B	2.4	3.6	67	113	9	MOLECULE: TRANSCRIPTIONAL REGULATOR LRS14-LIKE PROTEIN;
767:	4l0r-A	2.4	4.5	57	74	5	MOLECULE: CENTROSOMAL PROTEIN OF 57 KDA;
768:	4uav-A	2.4	6	59	246	7	MOLECULE: HALOACID DEHALOGENASE-LIKE HYDROLASE DOMAIN-CONTA
769:	7p47-B	2.4	4.6	55	69	5	MOLECULE: STRUCTURAL MAINTENANCE OF CHROMOSOMES PROTEIN 5;
770:	3wqy-A	2.4	5.9	77	906	8	MOLECULE: ALANINE--TRNA LIGASE;
771:	2luh-A	2.4	3.9	61	167	3	MOLECULE: VACUOLAR PROTEIN SORTING-ASSOCIATED PROTEIN VTA1;
772:	5okc-B	2.4	6.2	94	377	5	MOLECULE: SISTER CHROMATID COHESION PROTEIN DCC1;
773:	6e3y-E	2.4	3.8	65	115	2	MOLECULE: CALCITONIN GENE-RELATED PEPTIDE 1;
774:	6lhd-B	2.4	6.3	65	332	6	MOLECULE: FUSION PROTEIN OF BCL-2-LIKE PROTEIN 1 AND ISOFOR
775:	5gnc-A	2.4	3.2	53	597	8	MOLECULE: AVH146;
776:	2xwu-B	2.4	4.3	51	910	6	MOLECULE: SUMO-CONJUGATING ENZYME UBC9;
777:	2wty-B	2.4	5.1	49	97	6	MOLECULE: TRANSCRIPTION FACTOR MAFB;
778:	3k29-A	2.4	11	61	162	3	MOLECULE: PUTATIVE UNCHARACTERIZED PROTEIN;
779:	6ffv-A	2.4	4	77	194	4	MOLECULE: BTUM;
780:	7nip-A	2.4	2.4	37	40	0	MOLECULE: ISOFORM 11 OF TITIN;
781:	7btq-A	2.4	3.7	76	474	5	MOLECULE: TYPE I RESTRICTION ENZYME ECOR124II M PROTEIN;
782:	5y6i-B	2.4	10.5	59	234	7	MOLECULE: TRANSCRIPTIONAL REGULATOR KDGR;
783:	6whg-A	2.4	6.5	92	523	3	MOLECULE: CALCIUM CHANNEL YVC1;
784:	6p4o-F	2.4	4.1	95	481	9	MOLECULE: DNA-DEPENDENT ATPASE XPBII;
785:	1oxz-A	2.4	4.5	73	132	4	MOLECULE: ADP-RIBOSYLATION FACTOR BINDING PROTEIN GGA1;
786:	6dlm-A	2.4	5.5	57	74	14	MOLECULE: DHD127_A;
787:	5w60-A	2.4	5.8	50	179	10	MOLECULE: APOPTOSIS REGULATOR BAX;
788:	6bug-C	2.4	13.2	64	414	3	MOLECULE: D-ALANYL CARRIER PROTEIN;
789:	1z67-A	2.4	3.3	59	127	19	MOLECULE: HYPOTHETICAL PROTEIN S4005;
790:	5wgg-A	2.4	3.6	56	441	13	MOLECULE: RADICAL SAM DOMAIN PROTEIN;
791:	1owa-A	2.4	3.8	68	156	4	MOLECULE: SPECTRIN ALPHA CHAIN, ERYTHROCYTE;
792:	6h04-I	2.4	8.3	54	501	17	MOLECULE: COMPLEMENT COMPONENT C9;
793:	2a3v-B	2.4	3.3	65	320	8	MOLECULE: DNA (31-MER);
794:	3lay-J	2.4	5.6	56	81	7	MOLECULE: ZINC RESISTANCE-ASSOCIATED PROTEIN;
795:	2fxa-B	2.4	6.8	70	180	13	MOLECULE: PROTEASE PRODUCTION REGULATORY PROTEIN HPR;
796:	6o1q-A	2.4	4.5	71	119	7	MOLECULE: NEPHROCYSTIN-1;
797:	3nrw-A	2.4	3.9	74	104	11	MOLECULE: PHAGE INTEGRASE/SITE-SPECIFIC RECOMBINASE;
798:	1paq-A	2.4	7.2	60	161	8	MOLECULE: TRANSLATION INITIATION FACTOR EIF-2B EPSILON
799:	1z9h-A	2.4	3.6	48	274	6	MOLECULE: MEMBRANE-ASSOCIATED PROSTAGLANDIN E SYNTHASE-2;
800:	2mh2-A	2.4	2.5	44	64	11	MOLECULE: HOMOLOGOUS-PAIRING PROTEIN 2 HOMOLOG;
801:	7e40-A	2.4	2.9	51	106	10	MOLECULE: PROTEIN PHOSPHATE STARVATION RESPONSE 2;
802:	6wt5-A	2.4	3.5	64	144	5	MOLECULE: BACTERIAL STING;
803:	5kqj-A	2.4	6.7	66	185	6	MOLECULE: 2''-AMINOGLYCOSIDE NUCLEOTIDYLTRANSFERASE;
804:	3tdg-A	2.4	8.8	91	232	9	MOLECULE: PUTATIVE UNCHARACTERIZED PROTEIN;
805:	5lnc-B	2.4	3.6	50	367	8	MOLECULE: VACUOLAR TRANSPORTER CHAPERONE 4,CORE HISTONE MAC
806:	6yxq-A	2.4	4.6	64	188	6	MOLECULE: ACTIVATING SIGNAL COINTEGRATOR 1 COMPLEX SUBUNIT
807:	6xtx-C	2.4	5.6	55	194	5	MOLECULE: DNA REPLICATION LICENSING FACTOR MCM2;
808:	6qm7-C	2.4	3.6	52	276	6	MOLECULE: PROTEASOME ALPHA1 CHAIN;
809:	6eqo-A	2.4	3.9	65	1804	5	MOLECULE: ACETYL-COENZYME A SYNTHETASE;
810:	6gyf-B	2.4	7.2	64	366	13	MOLECULE: NICOTINAMIDE-NUCLEOTIDE ADENYLYLTRANSFERASE NADR
811:	2jvg-A	2.4	2.9	49	72	2	MOLECULE: IGG-BINDING PROTEIN SBI;
812:	3h0d-A	2.4	8.2	68	155	12	MOLECULE: CTSR;
813:	2rvq-D	2.4	15.5	58	129	9	MOLECULE: HISTONE H2A TYPE 1-B/E;
814:	2juc-A	2.4	2.2	41	55	12	MOLECULE: PRE-MRNA-SPLICING FACTOR URN1;
815:	3r0a-B	2.4	4.3	59	123	8	MOLECULE: PUTATIVE TRANSCRIPTIONAL REGULATOR;
816:	1jhf-A	2.4	10.8	65	197	11	MOLECULE: LEXA REPRESSOR;
817:	7cv0-A	2.4	11.5	65	173	9	MOLECULE: TRANSCRIPTIONAL REGULATOR NIAR;
818:	6nki-A	2.4	3.7	70	356	1	MOLECULE: NRPS;
819:	7dms-A	2.4	4.7	49	94	2	MOLECULE: FE(II)-BINDING EFFECTOR;
820:	5b04-B	2.4	8.2	94	319	10	MOLECULE: TRANSLATION INITIATION FACTOR EIF-2B SUBUNIT ALPH
821:	7lid-A	2.4	5.5	96	381	5	MOLECULE: MHOR5;
822:	3oov-A	2.4	4.1	45	164	7	MOLECULE: METHYL-ACCEPTING CHEMOTAXIS PROTEIN, PUTATIVE;
823:	5jjv-B	2.4	4.5	85	356	8	MOLECULE: TYROSINE RECOMBINASE XERH;
824:	7oca-E	2.4	3.6	55	158	5	MOLECULE: GLUTAMATE RECEPTOR 1;
825:	5cwq-A	2.4	4.9	72	233	8	MOLECULE: DESIGNED HELICAL REPEAT PROTEIN;
826:	7czb-A	2.4	6.4	68	194	9	MOLECULE: DERLIN-1;
827:	5v7p-A	2.4	4.7	77	281	8	MOLECULE: PROTEIN-S-ISOPRENYLCYSTEINE O-METHYLTRANSFERASE;
828:	6m36-I	2.4	3.5	49	104	6	MOLECULE: SERINE-PROTEIN KINASE RSBW;
829:	6i7g-B	2.4	4.5	69	340	7	MOLECULE: ADENOSINE MONOPHOSPHATE-PROTEIN TRANSFERASE FICD;
830:	1ccd-A	2.4	4.9	56	77	5	MOLECULE: CLARA CELL 17 KD PROTEIN;
831:	6x0l-P	2.4	12.4	69	474	10	MOLECULE: HISTONE PARYLATION FACTOR 1;
832:	5d68-B	2.4	3.9	66	437	5	MOLECULE: KREV INTERACTION TRAPPED PROTEIN 1;
833:	6s8h-F	2.4	3.3	69	239	9	MOLECULE: LIPOPOLYSACCHARIDE ABC TRANSPORTER, ATP-BINDING P
834:	7st9-A	2.4	3.4	56	522	7	MOLECULE: CHECKPOINT PROTEIN RAD24;
835:	5ufl-A	2.4	3.7	70	523	7	MOLECULE: PROTEIN CIP2A;
836:	6bxr-A	2.4	3.2	63	273	6	MOLECULE: MITOCHONDRIAL ASSOCIATION FACTOR 1;
837:	6ly9-M	2.4	3.7	67	321	6	MOLECULE: V-TYPE ATP SYNTHASE SUBUNIT I;
838:	5zt8-A	2.4	6.2	54	256	0	MOLECULE: SIROHYDROCHLORIN FERROCHELATASE;
839:	2avu-E	2.3	3.8	75	156	8	MOLECULE: TRANSCRIPTIONAL ACTIVATOR FLHD;
840:	2l7k-A	2.3	3.2	51	76	14	MOLECULE: UNCHARACTERIZED PROTEIN;
841:	7qsd-N	2.3	4	67	347	9	MOLECULE: NADH-UBIQUINONE OXIDOREDUCTASE CHAIN 3;
842:	7egh-A	2.3	14.8	88	630	8	MOLECULE: TRANSCRIPTION INITIATION FACTOR TFIID SUBUNIT 1;
843:	7rtm-A	2.3	6.4	82	571	5	MOLECULE: ELECTRONEUTRAL SODIUM BICARBONATE EXCHANGER 1;
844:	6cb7-A	2.3	5.2	59	119	3	MOLECULE: PROTEIN A6;
845:	5oqj-2	2.3	5.4	49	395	4	MOLECULE: DNA-DIRECTED RNA POLYMERASE II SUBUNIT RPB1;
846:	6ckq-A	2.3	5	68	149	4	MOLECULE: TRANSCRIPTION ANTITERMINATION PROTEIN NUSB;
847:	3lyq-B	2.3	3.3	60	186	3	MOLECULE: IPGB2;
848:	4rkk-A	2.3	3.6	58	317	7	MOLECULE: LAFORIN;
849:	6kvg-A	2.3	7.7	63	256	5	MOLECULE: ORIGIN RECOGNITION COMPLEX SUBUNIT 6;
850:	4j19-A	2.3	4	65	77	6	MOLECULE: HOMEOBOX-CONTAINING PROTEIN 1;
851:	4ocu-A	2.3	3.5	62	356	6	MOLECULE: N-ACETYLHEXOSAMINE 1-PHOSPHATE KINASE;
852:	2k85-A	2.3	3.4	50	65	6	MOLECULE: GLUCOCORTICOID RECEPTOR DNA-BINDING FACTOR 1;
853:	7tzf-E	2.3	4.2	62	114	5	MOLECULE: RECEPTOR ACTIVITY-MODIFYING PROTEIN 3;
854:	6ah0-w	2.3	3.7	58	443	5	MOLECULE: U5SNRNA;
855:	6ekr-A	2.3	4	77	303	10	MOLECULE: TYPE II SITE-SPECIFIC DEOXYRIBONUCLEASE;
856:	3kwl-A	2.3	4.7	65	498	11	MOLECULE: UNCHARACTERIZED PROTEIN;
857:	4j00-A	2.3	4.4	93	297	6	MOLECULE: TRANSCRIPTION FACTOR HETR;
858:	3jck-F	2.3	3.4	68	388	13	MOLECULE: 26S PROTEASOME REGULATORY SUBUNIT RPN3;
859:	4f43-A	2.3	3.2	61	320	16	MOLECULE: PROTELOMERASE;
860:	1aoy-A	2.3	3	53	78	8	MOLECULE: ARGININE REPRESSOR;
861:	7jve-A	2.3	4.6	87	253	6	MOLECULE: DSBA FAMILY PROTEIN;
862:	2w4m-A	2.3	4.2	68	250	6	MOLECULE: N-ACYLNEURAMINATE-9-PHOSPHATASE;
863:	4eac-C	2.3	7.3	68	396	9	MOLECULE: MANNONATE DEHYDRATASE;
864:	1uus-A	2.3	4.8	81	465	6	MOLECULE: STAT PROTEIN;
865:	7ahd-A	2.3	2.8	77	547	4	MOLECULE: ABC-TYPE PROLINE/GLYCINE BETAINE TRANSPORT SYSTEM
866:	4s1b-D	2.3	2.8	65	214	12	MOLECULE: LMO1466 PROTEIN;
867:	3trc-A	2.3	3.7	54	168	7	MOLECULE: PHOSPHOENOLPYRUVATE-PROTEIN PHOSPHOTRANSFERASE;
868:	4m8m-B	2.3	3.5	68	574	10	MOLECULE: GCN4 COILED-COIL FUSED ZEBRAFISH PLEXINC1;
869:	3fhz-D	2.3	3.9	59	167	8	MOLECULE: ARGININE REPRESSOR;
870:	7jm7-A	2.3	5.7	63	683	6	MOLECULE: OSTEOPETROSIS-ASSOCIATED TRANSMEMBRANE PROTEIN 1;
871:	5mmi-Z	2.3	3.7	48	101	10	MOLECULE: 50S RIBOSOMAL PROTEIN L31;
872:	3f0c-A	2.3	3.6	58	193	9	MOLECULE: TRANSCRIPTIONAL REGULATOR;
873:	2qlz-B	2.3	3.4	52	220	10	MOLECULE: TRANSCRIPTION FACTOR PF0095;
874:	6kp3-B	2.3	5.5	61	112	2	MOLECULE: PROGRAMMED CELL DEATH 6-INTERACTING PROTEIN;
875:	6hgc-A	2.3	7.1	64	304	9	MOLECULE: UBIQUITIN CARBOXYL-TERMINAL HYDROLASE CALYPSO,UBI
876:	2od5-A	2.3	3.1	57	91	5	MOLECULE: HYPOTHETICAL PROTEIN;
877:	1xqo-A	2.3	4.4	66	253	8	MOLECULE: 8-OXOGUANINE DNA GLYCOSYLASE;
878:	3u0k-A	2.3	4.1	70	397	9	MOLECULE: RCAMP;
879:	6rfq-2	2.3	3.5	67	469	3	MOLECULE: SUBUNIT NUAM OF NADH:UBIQUINONE OXIDOREDUCTASE (C
880:	1g4u-S	2.3	3.5	66	360	3	MOLECULE: PROTEIN TYROSINE PHOSPHATASE SPTP;
881:	6swg-B	2.3	6.1	51	74	4	MOLECULE: PERIPHILIN-1;
882:	7asm-W	2.3	4.8	55	66	5	MOLECULE: 50S RIBOSOMAL PROTEIN L19;
883:	2zih-D	2.3	4	70	283	9	MOLECULE: VACUOLAR PROTEIN SORTING-ASSOCIATED PROTEIN 74;
884:	3e6m-D	2.3	7.2	63	149	17	MOLECULE: MARR FAMILY TRANSCRIPTIONAL REGULATOR;
885:	7esx-A	2.3	7.1	69	423	9	MOLECULE: BACTERIA FACTOR 1;
886:	3hmj-A	2.3	5.7	66	1750	8	MOLECULE: FATTY ACID SYNTHASE SUBUNIT ALPHA;
887:	6spb-Y	2.3	4.7	50	60	6	MOLECULE: 23S RIBOSOMAL RNA;
888:	3nqo-A	2.3	7.9	75	182	9	MOLECULE: MARR-FAMILY TRANSCRIPTIONAL REGULATOR;
889:	4zmi-A	2.3	3.4	75	235	11	MOLECULE: TELOMERE LENGTH REGULATOR TAZ1;
890:	4em0-B	2.3	10.2	62	150	8	MOLECULE: UNCHARACTERIZED HTH-TYPE TRANSCRIPTIONAL REGULATO
891:	6e8c-A	2.3	3.2	46	135	11	MOLECULE: DOUBLE HOMEOBOX PROTEIN 4;
892:	7emf-K	2.3	4.6	58	112	3	MOLECULE: MEDIATOR OF RNA POLYMERASE II TRANSCRIPTION SUBUN
893:	6xy6-C	2.3	4.6	60	138	10	MOLECULE: ANTI-APOPTOTIC MEMBRANE PROTEIN;
894:	7aah-A	2.3	3.2	62	147	3	MOLECULE: MARGINAL ZONE B- AND B1-CELL-SPECIFIC PROTEIN;
895:	2c5i-T	2.3	5.1	67	94	9	MOLECULE: T-SNARE AFFECTING A LATE GOLGI COMPARTMENT
896:	6y86-A	2.3	3.1	55	425	5	MOLECULE: MEMBRANE PROTEIN INSERTASE YIDC;
897:	2ipq-X	2.3	3	61	121	11	MOLECULE: HYPOTHETICAL PROTEIN STY4665;
898:	5jb3-Q	2.3	2.9	49	158	2	MOLECULE: 16S RIBOSOMAL RNA;
899:	6wc3-B	2.3	5	71	94	6	MOLECULE: PROTEIN TRANSPORT PROTEIN TIP20;
900:	6irw-A	2.3	4.4	80	495	4	MOLECULE: PHOSPHORYLATED CTD-INTERACTING FACTOR 1;
901:	2jcd-A	2.3	3.9	58	315	3	MOLECULE: N-OXIDASE;
902:	6lce-A	2.3	10.4	59	407	2	MOLECULE: ABC TRANSPORTER SUBSTRATE BINDING COMPONENT;
903:	6p7r-A	2.3	5.9	82	277	10	MOLECULE: TOXIN CO-REGULATED PILUS VIRULENCE REGULATORY PRO
904:	4nqw-B	2.3	9.4	53	73	0	MOLECULE: ECF RNA POLYMERASE SIGMA FACTOR SIGK;
905:	3may-C	2.3	4.4	55	97	15	MOLECULE: POSSIBLE EXPORTED PROTEIN;
906:	5jhf-F	2.3	10.8	68	405	6	MOLECULE: KLTH0D11660P;
907:	3w6v-A	2.3	4.6	60	111	8	MOLECULE: ADPA;
908:	5eik-A	2.3	9.8	90	234	4	MOLECULE: UNCHARACTERIZED PROTEIN Y57A10A.28;
909:	6twr-A	2.3	5.2	68	169	4	MOLECULE: BETA-GLUCOSIDE BGL OPERON ANTITERMINATOR BGLG FAM
910:	5yij-A	2.3	5	68	959	6	MOLECULE: SDEA;
911:	7c79-L	2.3	5.6	63	131	10	MOLECULE: RIBONUCLEASE MRP RNA SUBUNIT NME1;
912:	7e9d-A	2.3	3.5	65	443	8	MOLECULE: IRG1;
913:	7f66-J	2.3	10.5	68	591	7	MOLECULE: TRANSLATION INITIATION FACTOR EIF-2B SUBUNIT ALPH
914:	5afr-A	2.3	5.1	63	332	5	MOLECULE: DYNEIN HEAVY CHAIN, CYTOPLASMIC;
915:	6usf-A	2.3	4.3	66	464	12	MOLECULE: CHIMERA OF SOLUBLE CYTOCHROME B562 (BRIL) AND NEU
916:	4hbl-D	2.3	9.3	63	147	11	MOLECULE: TRANSCRIPTIONAL REGULATOR, MARR FAMILY;
917:	6s3k-A	2.3	5.1	76	573	8	MOLECULE: APC FAMILY PERMEASE;
918:	4e0s-B	2.3	5.1	60	898	12	MOLECULE: COMPLEMENT C5;
919:	4pj3-A	2.3	7.8	86	1335	5	MOLECULE: INTRON-BINDING PROTEIN AQUARIUS;
920:	4u7u-B	2.3	4	71	157	7	MOLECULE: CRISPR SYSTEM CASCADE SUBUNIT CASA;
921:	5n7d-A	2.3	9.7	51	423	8	MOLECULE: MEMBRANE-ASSOCIATED GUANYLATE KINASE, WW AND PDZ
922:	1u78-A	2.3	2.3	38	103	5	MOLECULE: 26-MER;
923:	4ymk-A	2.3	3.9	67	322	7	MOLECULE: ACYL-COA DESATURASE 1;
924:	5jhe-A	2.3	3.9	69	388	9	MOLECULE: PEPTIDYL-PROLYL CIS-TRANS ISOMERASE CYP7;
925:	6mfv-A	2.3	3.7	62	641	10	MOLECULE: TETRATRICOPEPTIDE REPEAT SENSOR PH0952;
926:	6gkw-A	2.3	4	65	351	5	MOLECULE: PUTATIVE PHAGE XKDK-LIKE PROTEIN;
927:	7apx-A	2.3	12.7	82	1165	2	MOLECULE: THO COMPLEX SUBUNIT 2,THO2;
928:	2dmp-A	2.3	3.4	55	89	13	MOLECULE: ZINC FINGERS AND HOMEOBOXES PROTEIN 2;
929:	3w5m-A	2.3	3.8	63	1030	8	MOLECULE: PUTATIVE RHAMNOSIDASE;
930:	6brt-A	2.3	3.8	69	285	6	MOLECULE: D3-CTH-D14-D-RING;
931:	2axt-Z	2.3	4.1	54	62	6	MOLECULE: PHOTOSYSTEM Q(B) PROTEIN;
932:	3emu-A	2.3	3.5	61	144	7	MOLECULE: LEUCINE RICH REPEAT AND PHOSPHATASE DOMAIN CONTAI
933:	7cun-B	2.3	9.3	63	1058	6	MOLECULE: INTEGRATOR COMPLEX SUBUNIT 1;
934:	4x8q-A	2.3	11.5	67	207	6	MOLECULE: UNCHARACTERIZED PROTEIN;
935:	5yfp-C	2.3	4.8	67	790	9	MOLECULE: EXOCYST COMPLEX COMPONENT SEC3;
936:	5ot4-A	2.3	4.1	70	846	7	MOLECULE: INTERAPTIN;
937:	6jbq-F	2.3	12	63	186	11	MOLECULE: DNA-DIRECTED RNA POLYMERASE SUBUNIT ALPHA;
938:	3m8e-A	2.3	4.5	59	101	5	MOLECULE: PUTATIVE DNA-BINDING PROTEIN;
939:	6vz1-A	2.3	6.4	57	411	7	MOLECULE: DIACYLGLYCEROL O-ACYLTRANSFERASE 1;
940:	2jro-A	2.3	6.8	50	74	6	MOLECULE: UNCHARACTERIZED PROTEIN;
941:	6eud-A	2.3	4.7	88	808	10	MOLECULE: ATP-DEPENDENT RNA HELICASE HRPB;
942:	2of3-A	2.3	2.7	41	266	12	MOLECULE: ZYG-9;
943:	5z2i-B	2.3	5.5	67	94	7	MOLECULE: DICTYOSTELIUM DISCOIDEUM MITOCHONDRIAL CALCIUM UN
944:	2zzs-1	2.3	3	47	81	9	MOLECULE: CYTOCHROME C554;
945:	5cvi-B	2.3	8.8	71	215	7	MOLECULE: SLOR;
946:	3h9p-A	2.3	3	63	226	11	MOLECULE: PUTATIVE TRIPHOSPHORIBOSYL-DEPHOSPHO-COA SYNTHASE
947:	7f3t-A	2.3	4.8	71	330	6	MOLECULE: TRANSMEMBRANE PROTEIN 120A;
948:	4j41-B	2.3	5.8	57	86	4	MOLECULE: SECRETED PROTEIN ESXB;
949:	3t6p-A	2.3	7.1	76	330	4	MOLECULE: BACULOVIRAL IAP REPEAT-CONTAINING PROTEIN 2;
950:	6ltj-M	2.3	4.7	54	283	11	MOLECULE: HISTONE H3.3;
951:	2ebi-A	2.3	3.9	66	86	8	MOLECULE: DNA BINDING PROTEIN GT-1;
952:	3cit-A	2.3	5	52	155	8	MOLECULE: SENSOR HISTIDINE KINASE;
953:	4fz4-A	2.3	5	59	154	12	MOLECULE: UNCHARACTERIZED PROTEIN CONSERVED IN BACTERIA;
954:	3a1y-A	2.3	2.6	48	58	6	MOLECULE: 50S RIBOSOMAL PROTEIN P1 (L12P);
955:	5xu6-A	2.3	4.7	80	367	8	MOLECULE: INOSITOL-PENTAKISPHOSPHATE 2-KINASE;
956:	2wit-A	2.3	4.2	79	531	6	MOLECULE: GLYCINE BETAINE TRANSPORTER BETP;
957:	6rfq-X	2.3	8.7	59	168	7	MOLECULE: SUBUNIT NUAM OF NADH:UBIQUINONE OXIDOREDUCTASE (C
958:	1zyb-A	2.3	2.7	46	230	9	MOLECULE: TRANSCRIPTION REGULATOR, CRP FAMILY;
959:	5c5e-A	2.3	3.4	53	284	2	MOLECULE: CIRCADIAN CLOCK PROTEIN KAIA;
960:	6v0m-A	2.3	3.4	45	71	4	MOLECULE: MITOGEN-ACTIVATED PROTEIN KINASE KINASE KINASE 15
961:	6jly-G	2.3	6.9	85	363	6	MOLECULE: TRANSLATION INITIATION FACTOR EIF-2B SUBUNIT ALPH
962:	1q8c-A	2.3	3.2	58	132	7	MOLECULE: HYPOTHETICAL PROTEIN MG027;
963:	5cqq-B	2.3	4.4	59	75	10	MOLECULE: REGULATORY PROTEIN ZESTE;
964:	6u4b-A	2.3	8.7	66	570	6	MOLECULE: WBBM PROTEIN;
965:	2r5z-A	2.3	3.2	50	75	10	MOLECULE: HOMEOTIC PROTEIN SEX COMBS REDUCED;
966:	4flb-A	2.2	7.7	60	131	3	MOLECULE: REGULATION OF NUCLEAR PRE-MRNA DOMAIN-CONTAINING
967:	3maj-A	2.2	2.8	50	353	8	MOLECULE: DNA PROCESSING CHAIN A;
968:	4g6q-A	2.2	2.9	68	177	15	MOLECULE: PUTATIVE UNCHARACTERIZED PROTEIN;
969:	4j2c-A	2.2	4.2	70	108	10	MOLECULE: SYNTAXIN-6;
970:	1ucr-B	2.2	3.7	53	75	6	MOLECULE: PROTEIN DSVD;
971:	7bu0-A	2.2	13.3	84	407	8	MOLECULE: UNCHARACTERIZED PROTEIN;
972:	5zak-A	2.2	11.8	62	1314	6	MOLECULE: ENDORIBONUCLEASE DICER;
973:	6ii2-A	2.2	2.4	50	614	10	MOLECULE: PUTATIVE RTX-TOXIN;
974:	7pgs-N	2.2	12.5	73	1787	10	MOLECULE: NEUROFIBROMIN;
975:	2nr5-E	2.2	4.3	49	65	4	MOLECULE: HYPOTHETICAL PROTEIN SO2669;
976:	5c8d-E	2.2	11	68	280	13	MOLECULE: LIGHT-DEPENDENT TRANSCRIPTIONAL REGULATOR CARH;
977:	3p8c-F	2.2	4.5	55	156	9	MOLECULE: CYTOPLASMIC FMR1-INTERACTING PROTEIN 1;
978:	5z7c-A	2.2	3.8	64	414	6	MOLECULE: 3'3'-CGAMP-SPECIFIC PHOSPHODIESTERASE 3;
979:	3eqm-A	2.2	4.5	88	452	15	MOLECULE: CYTOCHROME P450 19A1;
980:	5ola-A	2.2	15.2	64	212	6	MOLECULE: TRANSCRIPTION ELONGATION FACTOR, MITOCHONDRIAL;
981:	6juv-A	2.2	10.7	49	192	16	MOLECULE: SEGREGATION AND CONDENSATION PROTEIN B;
982:	5vvr-B	2.2	4.6	65	1207	11	MOLECULE: DNA-DIRECTED RNA POLYMERASE II SUBUNIT RPB1;
983:	6sap-A	2.2	3.4	74	119	4	MOLECULE: UBX DOMAIN-CONTAINING PROTEIN 6;
984:	5jpi-A	2.2	6	82	496	2	MOLECULE: ADENOSYLHOMOCYSTEINASE;
985:	4wzx-A	2.2	3.9	60	87	7	MOLECULE: SERINE/THREONINE-PROTEIN KINASE ULK3;
986:	3aqt-B	2.2	4.1	66	196	14	MOLECULE: BACTERIAL REGULATORY PROTEINS, TETR FAMILY;
987:	6ysf-F	2.2	4.1	62	257	5	MOLECULE: CHEMOTAXIS MOTB PROTEIN;
988:	2n5g-A	2.2	7	58	101	10	MOLECULE: TRFB TRANSCRIPTIONAL REPRESSOR PROTEIN;
989:	5uac-C	2.2	6.2	72	1342	3	MOLECULE: DNA-DIRECTED RNA POLYMERASE SUBUNIT ALPHA;
990:	3pwx-A	2.2	4.3	56	224	4	MOLECULE: PUTATIVE FLAGELLAR HOOK-ASSOCIATED PROTEIN;
991:	3oao-A	2.2	9.9	63	140	6	MOLECULE: UNCHARACTERIZED PROTEIN FROM DUF2059 FAMILY;
992:	2yf3-C	2.2	5.9	56	153	9	MOLECULE: MAZG-LIKE NUCLEOSIDE TRIPHOSPHATE PYROPHOSPHOHYDR
993:	3ljl-A	2.2	3.3	48	149	4	MOLECULE: TRANSCRIPTIONAL REGULATOR LUXT;
994:	6lz7-A	2.2	4.7	75	492	4	MOLECULE: CRYPTOCHROME-1;
995:	6xtv-B	2.2	7.4	64	291	11	MOLECULE: LYSINE EXPORT TRANSCRIPTIONAL REGULATORY PROTEIN
996:	1kdo-A	2.2	6.1	72	223	3	MOLECULE: CYTIDYLATE KINASE;
997:	6ec8-A	2.2	5.8	76	803	8	MOLECULE: LANTIBIOTIC DEHYDRATASE DOMAIN PROTEIN;
998:	7nj1-A	2.2	4.6	93	1448	3	MOLECULE: SEPARIN;
999:	1ng6-A	2.2	2.4	40	148	5	MOLECULE: HYPOTHETICAL PROTEIN YQEY;
1000:	5dy0-A	2.2	3	60	220	5	MOLECULE: TETR FAMILY TRANSCRIPTIONAL REGULATOR;
1001:	6ny5-A	2.2	7.6	72	386	7	MOLECULE: PUMILIO DOMAIN-CONTAINING PROTEIN C56F2.08C;
1002:	6thk-A	2.2	4.1	60	466	15	MOLECULE: PYOCIN S5;
1003:	1ity-A	2.2	3.4	50	67	8	MOLECULE: TRF1;
1004:	5nmo-A	2.2	4.2	63	162	11	MOLECULE: CHROMOSOME PARTITION PROTEIN SMC,CHROMOSOME PARTI
1005:	3zc0-B	2.2	3.7	62	191	8	MOLECULE: AFTRAX;
1006:	2v0o-A	2.2	11.8	65	273	5	MOLECULE: FCH DOMAIN ONLY PROTEIN 2;
1007:	6c14-B	2.2	5.6	60	164	3	MOLECULE: PROTOCADHERIN-15;
1008:	2jqq-A	2.2	4.6	77	154	6	MOLECULE: CONSERVED OLIGOMERIC GOLGI COMPLEX SUBUNIT 2;
1009:	6dlm-B	2.2	4.7	59	72	7	MOLECULE: DHD127_A;
1010:	1jr3-D	2.2	3.1	72	338	8	MOLECULE: DNA POLYMERASE III SUBUNIT GAMMA;
1011:	3kh1-A	2.2	2.8	43	196	9	MOLECULE: PREDICTED METAL-DEPENDENT PHOSPHOHYDROLASE;
1012:	1puf-A	2.2	3.1	49	77	8	MOLECULE: 5'-
1013:	3b40-A	2.2	9.5	52	400	8	MOLECULE: PROBABLE DIPEPTIDASE;
1014:	1t7s-A	2.2	4.8	54	129	9	MOLECULE: BAG-1 COCHAPERONE;
1015:	5mgx-G	2.2	4.3	70	266	4	MOLECULE: YEAST HSP90 C-TERMINUS;
1016:	5gox-A	2.2	4.1	55	181	7	MOLECULE: DNA REPAIR PROTEIN RAD50;
1017:	4fwe-A	2.2	4.8	88	750	7	MOLECULE: LYSINE-SPECIFIC HISTONE DEMETHYLASE 1B;
1018:	6njp-G	2.2	4.6	56	64	7	MOLECULE: TRANSLOCATOR ESCN;
1019:	3mka-J	2.2	3.7	58	252	3	MOLECULE: PROTEASOME SUBUNIT ALPHA;
1020:	1na6-B	2.2	2.9	62	395	0	MOLECULE: RESTRICTION ENDONUCLEASE ECORII;
1021:	6c8c-A	2.2	6.8	53	119	6	MOLECULE: CHIMERIC PROTEIN OF THE POL KAPPA RIR HELIX AND T
1022:	7p04-A	2.2	6.3	84	1353	6	MOLECULE: PLEIOTROPIC ABC EFFLUX TRANSPORTER OF MULTIPLE DR
1023:	5eqz-A	2.2	4	54	138	6	MOLECULE: REV PROTEIN;
1024:	2ew2-B	2.2	3.3	65	314	11	MOLECULE: 2-DEHYDROPANTOATE 2-REDUCTASE, PUTATIVE;
1025:	7rgl-A	2.2	5.4	60	416	7	MOLECULE: INOSINE-5'-MONOPHOSPHATE DEHYDROGENASE 1;
1026:	1itw-A	2.2	11.8	64	740	3	MOLECULE: ISOCITRATE DEHYDROGENASE;
1027:	4zi2-C	2.2	3.8	58	131	7	MOLECULE: ADP-RIBOSYLATION FACTOR-LIKE PROTEIN 3;
1028:	5vvh-D	2.2	7.1	47	210	4	MOLECULE: OCTOPINE CATABOLISM/UPTAKE OPERON REGULATORY PROT
1029:	4trb-A	2.2	6.7	69	209	9	MOLECULE: PURINE PHOSPHORIBOSYLTRANSFERASE (GPT-1);
1030:	6em5-w	2.2	30.4	43	436	7	MOLECULE: 5.8S RIBOSOMAL RNA;
1031:	6hd5-t	2.2	9.2	63	838	8	MOLECULE: N-TERMINAL ACETYLTRANSFERASE A COMPLEX SUBUNIT NA
1032:	3crl-B	2.2	4.5	69	383	6	MOLECULE: PYRUVATE DEHYDROGENASE [LIPOAMIDE] KINASE ISOZYME
1033:	7p5j-A	2.2	5.7	73	399	1	MOLECULE: PROTEIN TWEETY HOMOLOG 1;
1034:	4u03-A	2.2	4.5	71	390	15	MOLECULE: CYCLIC AMP-GMP SYNTHASE;
1035:	3v9r-A	2.2	4.8	62	88	11	MOLECULE: UNCHARACTERIZED PROTEIN YOL086W-A;
1036:	4hhx-A	2.2	3.3	59	104	5	MOLECULE: TOXIN COREGULATED PILUS BIOSYNTHESIS PROTEIN E;
1037:	6ta5-D	2.2	11.6	61	345	13	MOLECULE: OUTER MEMBRANE PROTEIN OPRM;
1038:	1cqx-A	2.2	6.9	50	403	4	MOLECULE: FLAVOHEMOPROTEIN;
1039:	1vct-A	2.2	4.8	72	193	7	MOLECULE: HYPOTHETICAL PROTEIN PH0236;
1040:	4nfu-B	2.2	3.8	67	524	7	MOLECULE: EDS1;
1041:	2hcf-A	2.2	3.2	52	225	12	MOLECULE: HYDROLASE, HALOACID DEHALOGENASE-LIKE FAMILY;
1042:	5ijz-K	2.2	15.1	62	304	6	MOLECULE: NADP-SPECIFIC GLUTAMATE DEHYDROGENASE;
1043:	1knv-B	2.2	4.1	66	291	2	MOLECULE: BSE634I RESTRICTION ENDONUCLEASE;
1044:	5dou-D	2.2	8.9	67	1430	13	MOLECULE: CARBAMOYL-PHOSPHATE SYNTHASE [AMMONIA], MITOCHOND
1045:	1g8x-A	2.2	5.3	66	1009	11	MOLECULE: MYOSIN II HEAVY CHAIN FUSED TO ALPHA-ACTININ 3;
1046:	6zyv-A	2.2	2.7	51	238	8	MOLECULE: CIR PROTEIN;
1047:	6rd4-4	2.2	5	57	290	7	MOLECULE: ASA-10: POLYTOMELLA F-ATP SYNTHASE ASSOCIATED SUB
1048:	5kcm-A	2.2	9.5	72	512	4	MOLECULE: (6-4) PHOTOLYASE;
1049:	3al0-B	2.2	3.5	52	482	12	MOLECULE: GLUTAMYL-TRNA(GLN) AMIDOTRANSFERASE SUBUNIT A;
1050:	6c62-C	2.2	3.3	56	66	13	MOLECULE: BIURET HYDROLASE;
1051:	5yke-B	2.2	5.7	106	845	8	MOLECULE: ATP-SENSITIVE INWARD RECTIFIER POTASSIUM CHANNEL
1052:	2r6i-A	2.2	3.8	64	268	6	MOLECULE: UNCHARACTERIZED PROTEIN ATU1473;
1053:	6vqr-E	2.2	4.7	52	288	0	MOLECULE: FORMATE-NITRITE TRANSPORTER;
1054:	2r44-A	2.2	5.4	54	330	6	MOLECULE: UNCHARACTERIZED PROTEIN;
1055:	6zyx-C	2.2	4.5	68	278	10	MOLECULE: DYNEIN HEAVY CHAIN, OUTER ARM PROTEIN;
1056:	5j1j-A	2.2	2.8	51	273	6	MOLECULE: SITE-DETERMINING PROTEIN;
1057:	1kmi-Z	2.2	11.2	68	177	7	MOLECULE: CHEMOTAXIS PROTEIN CHEY;
1058:	4l3u-A	2.2	4	67	123	7	MOLECULE: UNCHARACTERIZED PROTEIN;
1059:	6hk5-B	2.2	3.4	47	66	6	MOLECULE: COOJ;
1060:	1xmk-A	2.2	4.3	57	79	12	MOLECULE: DOUBLE-STRANDED RNA-SPECIFIC ADENOSINE DEAMINASE;
1061:	6wte-A	2.2	8.5	57	567	5	MOLECULE: B12-BINDING DOMAIN-CONTAINING PROTEIN;
1062:	4iej-A	2.2	4.2	56	75	2	MOLECULE: DNA METHYLTRANSFERASE 1-ASSOCIATED PROTEIN 1;
1063:	3l09-C	2.2	4.2	72	253	11	MOLECULE: PUTATIVE TRANSCRIPTIONAL REGULATOR;
1064:	5i6r-A	2.2	11.4	65	419	6	MOLECULE: SLIT-ROBO RHO GTPASE-ACTIVATING PROTEIN 2;
1065:	6its-A	2.2	5.3	59	147	3	MOLECULE: METHYL-ACCEPTING CHEMOTAXIS SENSORY TRANSDUCER;
1066:	3evy-B	2.2	3.5	55	84	7	MOLECULE: PUTATIVE TYPE I RESTRICTION ENZYME R PROTEIN;
1067:	2axl-A	2.2	3.1	70	144	4	MOLECULE: WERNER SYNDROME;
1068:	6d5f-A	2.2	3.8	79	193	5	MOLECULE: FIMBRIAL PROTEIN;
1069:	5ctq-A	2.2	5.5	50	518	0	MOLECULE: SQUAMOUS CELL CARCINOMA ANTIGEN RECOGNIZED BY T-C
1070:	6zej-I	2.2	3.8	64	351	9	MOLECULE: SERINE/THREONINE-PROTEIN PHOSPHATASE PP1-ALPHA CA
1071:	6pq1-A	2.2	6	70	320	11	MOLECULE: ORANGE CAROTENOID-BINDING PROTEIN;
1072:	2spc-A	2.2	4.8	57	107	5	MOLECULE: SPECTRIN;
1073:	6bt9-A	2.2	10.9	66	625	5	MOLECULE: CHITINASE;
1074:	6uzt-A	2.2	3.6	71	587	7	MOLECULE: RECEPTOR-TYPE TYROSINE-PROTEIN PHOSPHATASE ALPHA;
1075:	5jqz-A	2.2	5.2	58	75	9	MOLECULE: DE NOVO DESIGNED HOMOTETRAMER;
1076:	2ezl-A	2.2	3.9	62	99	6	MOLECULE: TRANSPOSASE;
1077:	3g3z-A	2.2	2.7	50	142	10	MOLECULE: TRANSCRIPTIONAL REGULATOR, MARR FAMILY;
1078:	7phy-A	2.2	13.5	66	732	6	MOLECULE: PROTEIN E2;
1079:	6xf1-A	2.2	4.7	66	230	14	MOLECULE: NESPRIN-2;
1080:	7lyt-A	2.2	3.8	61	712	3	MOLECULE: CASPHI;
1081:	2gmg-A	2.2	3.2	54	105	13	MOLECULE: HYPOTHETICAL PROTEIN PF0610;
1082:	6rj9-C	2.2	5	74	836	9	MOLECULE: ACRIIA6;
1083:	4drf-A	2.2	7.3	72	408	3	MOLECULE: METALLOPHOSPHOESTERASE;
1084:	6icz-V	2.2	6.8	61	452	5	MOLECULE: PROTEIN MAGO NASHI HOMOLOG 2;
1085:	7kak-E	2.2	4.8	77	172	5	MOLECULE: PROTEIN TRANSPORT CHANNEL SEC61 COMPLEX, ALPHA SU
1086:	2y7h-B	2.2	4.6	75	530	11	MOLECULE: TYPE-1 RESTRICTION ENZYME ECOKI SPECIFICITY PROTE
1087:	4pl0-B	2.2	5.5	90	576	9	MOLECULE: MICROCIN-J25 EXPORT ATP-BINDING/PERMEASE PROTEIN
1088:	5nen-A	2.2	5.6	59	266	7	MOLECULE: LIPASE C;
1089:	6p09-A	2.2	8.3	71	642	6	MOLECULE: DNA LIGASE 1;
1090:	5yys-A	2.2	3.3	72	811	7	MOLECULE: L-FUCOKINASE, L-FUCOSE-1-P GUANYLYLTRANSFERASE;
1091:	3j8b-F	2.2	7.3	65	232	2	MOLECULE: EUKARYOTIC TRANSLATION INITIATION FACTOR 3 SUBUNI
1092:	6sny-A	2.2	4.9	71	107	8	MOLECULE: SYNTHETIC EPCR BINDING PROTEIN;
1093:	6q6e-A	2.2	4.3	78	221	5	MOLECULE: CONDENSIN COMPLEX SUBUNIT 2,STRUCTURAL MAINTENANC
1094:	3lml-A	2.2	3.2	57	440	4	MOLECULE: LIN1278 PROTEIN;
1095:	7luf-B	2.2	4.7	89	1054	2	MOLECULE: DNA POLYMERASE;
1096:	5xfs-A	2.2	3.8	49	78	8	MOLECULE: PE FAMILY PROTEIN PE8;
1097:	6a6i-A	2.2	3.4	57	94	7	MOLECULE: EXCISION REPAIR CROSS-COMPLEMENTING RODENT REPAIR
1098:	2gup-A	2.2	3.9	54	289	6	MOLECULE: ROK FAMILY PROTEIN;
1099:	5dku-B	2.2	4.3	60	581	3	MOLECULE: PREX DNA POLYMERASE;
1100:	7nyw-C	2.2	3.2	60	335	13	MOLECULE: CHROMOSOME PARTITION PROTEIN MUKB;
1101:	4c0a-B	2.2	2.4	60	357	12	MOLECULE: ADP-RIBOSYLATION FACTOR 1;
1102:	1p8c-C	2.2	2.9	50	119	8	MOLECULE: CONSERVED HYPOTHETICAL PROTEIN;
1103:	2es4-E	2.2	4.5	67	278	4	MOLECULE: LIPASE;
1104:	5ahv-F	2.2	4.3	73	268	10	MOLECULE: ENTH DOMAIN OF EPSIN ENT1;
1105:	7bhq-B	2.2	6.4	45	204	7	MOLECULE: BASAL-BODY ROD MODIFICATION PROTEIN FLGD;
1106:	5u1s-A	2.2	9	68	1488	6	MOLECULE: SEPARIN;
1107:	5n77-A	2.2	4	68	257	9	MOLECULE: MAGNESIUM TRANSPORT PROTEIN CORA;
1108:	3pux-G	2.2	5.2	80	293	6	MOLECULE: MALTOSE-BINDING PERIPLASMIC PROTEIN;
1109:	5tbf-A	2.2	3.8	86	280	6	MOLECULE: TRANSLATION ELONGATION FACTOR;
1110:	5vyk-C	2.2	4.3	57	203	12	MOLECULE: CHIMERA PROTEIN OF BRS DOMAIN OF BRAF AND CC-SAM
1111:	6w1s-Y	2.2	4.6	58	132	3	MOLECULE: MEDIATOR OF RNA POLYMERASE II TRANSCRIPTION SUBUN
1112:	3s5r-A	2.2	3.2	59	197	5	MOLECULE: TRANSCRIPTIONAL REGULATOR TETR FAMILY;
1113:	6z6o-C	2.2	4.9	60	548	5	MOLECULE: HISTONE DEACETYLASE HDA1;
1114:	5bq9-B	2.2	5.8	99	437	9	MOLECULE: UNCHARACTERIZED PROTEIN;
1115:	1h0m-B	2.2	2.6	44	230	5	MOLECULE: TRANSCRIPTIONAL ACTIVATOR PROTEIN TRAR;
1116:	3jc6-5	2.2	6.8	66	254	5	MOLECULE: DNA REPLICATION LICENSING FACTOR MCM2;
1117:	5o1l-A	2.1	8.8	83	375	7	MOLECULE: RUBBER OXYGENASE;
1118:	5xjt-2	2.1	9.8	60	217	8	MOLECULE: GEM-ASSOCIATED PROTEIN 2;
1119:	4mu6-A	2.1	6.4	62	274	11	MOLECULE: KINECTIN 1 (KINESIN RECEPTOR);
1120:	3g17-G	2.1	10.5	90	290	2	MOLECULE: SIMILAR TO 2-DEHYDROPANTOATE 2-REDUCTASE;
1121:	7okw-A	2.1	3.9	49	97	8	MOLECULE: SERINE/THREONINE-PROTEIN KINASE OSR1;
1122:	4wjw-B	2.1	6.6	84	673	2	MOLECULE: CHITIN BIOSYNTHESIS PROTEIN CHS5;
1123:	4xvi-A	2.1	12.7	69	647	7	MOLECULE: DNA POLYMERASE NU;
1124:	2iu5-A	2.1	13.5	67	179	7	MOLECULE: HTH-TYPE DHAKLM OPERON TRANSCRIPTIONAL ACTIVATOR
1125:	4k6j-A	2.1	4.3	78	497	8	MOLECULE: WINGS APART-LIKE PROTEIN HOMOLOG;
1126:	2q6h-A	2.1	3.6	78	513	9	MOLECULE: TRANSPORTER;
1127:	3icq-T	2.1	5.2	78	949	12	MOLECULE: EXPORTIN-T;
1128:	6qgi-A	2.1	4	78	498	6	MOLECULE: VP5;
1129:	6zbj-A	2.1	12.3	57	666	4	MOLECULE: PRECURSOR OF THE MAJOR MEROZOITE SURFACE ANTIGENS
1130:	7jm7-B	2.1	4.3	68	218	4	MOLECULE: OSTEOPETROSIS-ASSOCIATED TRANSMEMBRANE PROTEIN 1;
1131:	7dkl-A	2.1	3.5	63	215	10	MOLECULE: DEP DOMAIN-CONTAINING MTOR-INTERACTING PROTEIN;
1132:	6wlg-A	2.1	3	53	361	8	MOLECULE: INTEGRATOR COMPLEX SUBUNIT 3;
1133:	6bdq-A	2.1	6.5	68	259	4	MOLECULE: SULFOTRANSFERASE OXAMNIQUINE RESISTANCE PROTEIN;
1134:	6u9f-A	2.1	3.9	52	717	2	MOLECULE: PDPA;
1135:	5u1d-X	2.1	10.9	51	55	4	MOLECULE: ANTIGEN PEPTIDE TRANSPORTER 1;
1136:	5ijj-A	2.1	3.9	65	175	9	MOLECULE: SPX DOMAIN;
1137:	1cnt-1	2.1	5.2	61	150	7	MOLECULE: CILIARY NEUROTROPHIC FACTOR;
1138:	6ztz-O	2.1	3.7	59	1284	3	MOLECULE: INNER CAPSID PROTEIN LAMBDA-1;
1139:	6j9r-B	2.1	9.1	52	126	13	MOLECULE: BRAIN TUMOR PROTEIN;
1140:	6csv-A	2.1	6.2	57	90	5	MOLECULE: CENTROSOMAL PROTEIN OF 63 KDA,CENTROSOMAL PROTEIN
1141:	7b1s-D	2.1	5.4	97	593	14	MOLECULE: ETHYL-COENZYME M REDUCTASE ALPHA SUBUNIT;
1142:	7ag9-B	2.1	3.6	66	384	8	MOLECULE: KAR9;
1143:	6f5d-G	2.1	11.4	74	277	12	MOLECULE: ATP SYNTHASE ALPHA CHAIN, MITOCHONDRIAL;
1144:	5ly9-A	2.1	3.9	72	368	6	MOLECULE: VARIANT SURFACE GLYCOPROTEIN MITAT 1.1;
1145:	2m7a-A	2.1	3.2	60	86	5	MOLECULE: UNCHARACTERIZED PROTEIN;
1146:	5d06-A	2.1	7.2	65	1526	6	MOLECULE: UNCHARACTERIZED PROTEIN;
1147:	6dfl-A	2.1	2.8	57	241	11	MOLECULE: LIPOPOLYSACCHARIDE CORE HEPTOSE(I) KINASE RFAP;
1148:	6ird-B	2.1	4.1	59	254	2	MOLECULE: 1-PHOSPHATIDYLINOSITOL 4,5-BISPHOSPHATE PHOSPHODI
1149:	2bgc-B	2.1	2.7	48	237	8	MOLECULE: PRFA;
1150:	3du5-A	2.1	3.7	79	596	4	MOLECULE: TELOMERASE REVERSE TRANSCRIPTASE;
1151:	7dxb-A	2.1	8.8	81	738	5	MOLECULE: SHORT TRANSIENT RECEPTOR POTENTIAL CHANNEL 3;
1152:	7cun-H	2.1	4.3	60	912	12	MOLECULE: INTEGRATOR COMPLEX SUBUNIT 1;
1153:	1n97-A	2.1	3.7	76	385	9	MOLECULE: CYP175A1;
1154:	2w2h-A	2.1	4.2	60	263	5	MOLECULE: CYCLIN-T1;
1155:	5t09-A	2.1	3.5	70	217	7	MOLECULE: TYPE III SECRETION SYSTEM EFFECTOR HOPBA1;
1156:	6h24-A	2.1	3.5	51	131	10	MOLECULE: REPLICATION PROTEIN;
1157:	5yrq-A	2.1	3.2	46	125	4	MOLECULE: DNA REPAIR PROTEIN RAD5,DNA REPAIR PROTEIN REV1;
1158:	1akh-B	2.1	3.8	57	78	7	MOLECULE: DNA (5'-
1159:	3zqg-A	2.1	3.8	63	208	11	MOLECULE: TETRACYCLINE REPRESSOR PROTEIN CLASS B FROM TRANS
1160:	6yj4-g	2.1	4.4	77	198	6	MOLECULE: NADH-UBIQUINONE OXIDOREDUCTASE CHAIN 3;
1161:	7khw-a	2.1	4.5	71	174	6	MOLECULE: TRANSLOCON ESPA;
1162:	1zel-B	2.1	3.4	64	295	9	MOLECULE: HYPOTHETICAL PROTEIN RV2827C;
1163:	3pxp-A	2.1	8.7	63	292	5	MOLECULE: HELIX-TURN-HELIX DOMAIN PROTEIN;
1164:	2da7-A	2.1	3.6	56	71	5	MOLECULE: ZINC FINGER HOMEOBOX PROTEIN 1B;
1165:	3bo0-A	2.1	3.5	90	442	9	MOLECULE: 23S RIBOSOMAL RNA;
1166:	2e28-A	2.1	8.2	59	587	14	MOLECULE: PYRUVATE KINASE;
1167:	7a23-J	2.1	8.1	59	96	7	MOLECULE: 51KDA;
1168:	3a9f-A	2.1	3.1	52	78	12	MOLECULE: CYTOCHROME C;
1169:	2d9a-A	2.1	2.8	51	60	6	MOLECULE: MYB-RELATED PROTEIN B;
1170:	5hkq-I	2.1	3.3	57	120	9	MOLECULE: CONTACT-DEPENDENT INHIBITOR A;
1171:	3lmm-D	2.1	11.5	60	556	12	MOLECULE: UNCHARACTERIZED PROTEIN;
1172:	6wm3-Q	2.1	4.2	70	351	13	MOLECULE: V-TYPE PROTON ATPASE 116 KDA SUBUNIT A ISOFORM 1;
1173:	6ef3-A	2.1	9	63	247	10	MOLECULE: PROTEASOME SUBUNIT BETA TYPE-1;
1174:	5oxf-C	2.1	3.9	60	601	10	MOLECULE: GTP-BINDING PROTEIN;
1175:	6b87-D	2.1	4.8	58	102	7	MOLECULE: TMHC2_E;
1176:	6b1p-A	2.1	3.1	53	430	8	MOLECULE: GLUTAMATE--TRNA LIGASE 1;
1177:	7mdy-B	2.1	3.2	51	411	14	MOLECULE: LIPOPROTEIN TRANSPORTER SUBUNIT LOLE;
1178:	4fmr-B	2.1	3.2	45	237	7	MOLECULE: UNCHARACTERIZED HYPOTHETICAL PROTEIN;
1179:	2fb5-A	2.1	4.3	57	204	9	MOLECULE: HYPOTHETICAL MEMBRANE SPANNING PROTEIN;
1180:	2mbg-A	2.1	4.7	77	265	8	MOLECULE: RALA-BINDING PROTEIN 1;
1181:	2yev-C	2.1	5.2	51	64	8	MOLECULE: CYTOCHROME C OXIDASE POLYPEPTIDE I+III;
1182:	7bin-A	2.1	9.8	60	209	3	MOLECULE: FLAGELLAR BIOSYNTHETIC PROTEIN FLIP;
1183:	2p6v-A	2.1	3.6	57	97	7	MOLECULE: TRANSCRIPTION INITIATION FACTOR TFIID SUBUNIT 4;
1184:	6w1s-S	2.1	5.3	73	901	7	MOLECULE: MEDIATOR OF RNA POLYMERASE II TRANSCRIPTION SUBUN
1185:	3kq5-A	2.1	5.6	85	360	11	MOLECULE: HYPOTHETICAL CYTOSOLIC PROTEIN;
1186:	4v19-2	2.1	4.2	60	178	10	MOLECULE: MITORIBOSOMAL PROTEIN BL27M, MRPL27;
1187:	5l4k-P	2.1	6.6	74	456	7	MOLECULE: 26S PROTEASOME NON-ATPASE REGULATORY SUBUNIT 4;
1188:	1knz-A	2.1	4.1	59	154	10	MOLECULE: 5'-R(*UP*GP*AP*CP*C)-3';
1189:	5oxe-A	2.1	5.6	52	70	10	MOLECULE: MAJOR VIRION PROTEIN;
1190:	4hwi-B	2.1	8.7	66	177	5	MOLECULE: HEAT SHOCK COGNATE 71 KDA PROTEIN;
1191:	5j9q-D	2.1	4.2	57	120	5	MOLECULE: HISTONE ACETYLTRANSFERASE ESA1;
1192:	3c66-A	2.1	4.5	59	529	2	MOLECULE: POLY(A) POLYMERASE;
1193:	1z2c-B	2.1	3.6	62	346	3	MOLECULE: RHO-RELATED GTP-BINDING PROTEIN RHOC;
1194:	5j1f-A	2.1	3.8	64	188	9	MOLECULE: PLECTIN,PLECTIN;
1195:	5v5t-A	2.1	3.9	64	306	11	MOLECULE: CONSERVED DOMAIN PROTEIN;
1196:	6tlh-A	2.1	7.7	66	241	6	MOLECULE: KN MOTIF AND ANKYRIN REPEAT DOMAIN-CONTAINING PRO
1197:	6al2-A	2.1	2.3	50	484	2	MOLECULE: MEMBRANE PROTEIN INSERTASE YIDC;
1198:	7bkb-b	2.1	7.1	76	296	8	MOLECULE: COB--COM HETERODISULFIDE REDUCTASE IRON-SULFUR SU
1199:	3chl-A	2.1	10.6	66	315	8	MOLECULE: ALPHA-14 GIARDIN;
1200:	3pla-A	2.1	3.3	64	375	9	MOLECULE: PRE MRNA SPLICING PROTEIN;
1201:	5wb2-A	2.1	9.8	53	421	6	MOLECULE: ENVELOPE PROTEIN US28, NANOBODY 7 FUSION PROTEIN;
1202:	3ni7-A	2.1	3.6	53	174	8	MOLECULE: BACTERIAL REGULATORY PROTEINS, TETR FAMILY;
1203:	1vm0-B	2.1	3.2	55	103	9	MOLECULE: UNKNOWN PROTEIN;
1204:	3mnl-A	2.1	3.4	54	188	7	MOLECULE: TRANSCRIPTIONAL REGULATORY PROTEIN (PROBABLY TETR
1205:	6sbz-B	2.1	10.1	69	666	9	MOLECULE: CLATHRIN HEAVY CHAIN;
1206:	3hug-A	2.1	5.2	56	80	11	MOLECULE: RNA POLYMERASE SIGMA FACTOR;
1207:	3qkx-A	2.1	3.9	69	183	6	MOLECULE: UNCHARACTERIZED HTH-TYPE TRANSCRIPTIONAL REGULATO
1208:	4myy-B	2.1	4.9	46	84	15	MOLECULE: CURG, CURH FUSION PROTEIN;
1209:	1hbg-A	2.1	3.6	63	147	3	MOLECULE: HEMOGLOBIN (CARBONMONOXY);
1210:	6dkm-D	2.1	3.3	48	79	17	MOLECULE: DHD131_A;
1211:	6lcu-A	2.1	11.5	77	756	5	MOLECULE: MTSASE;
1212:	1hyp-A	2.1	3	46	75	15	MOLECULE: HYDROPHOBIC PROTEIN FROM SOYBEAN;
1213:	1bgp-A	2.1	12	76	309	12	MOLECULE: BARLEY GRAIN PEROXIDASE;
1214:	3rfw-A	2.1	4.4	52	252	12	MOLECULE: CELL-BINDING FACTOR 2;
1215:	3cf4-A	2.1	11.1	68	766	6	MOLECULE: ACETYL-COA DECARBOXYLASE/SYNTHASE ALPHA SUBUNIT;
1216:	3lmz-A	2.1	3.2	43	251	14	MOLECULE: PUTATIVE SUGAR ISOMERASE;
1217:	6f2d-F	2.1	12.7	53	258	6	MOLECULE: FLAGELLAR BIOSYNTHETIC PROTEIN FLIP;
1218:	7awt-D	2.1	11.5	84	589	4	MOLECULE: NADH-QUINONE OXIDOREDUCTASE SUBUNIT B;
1219:	2k9n-A	2.1	3	43	107	5	MOLECULE: MYB24;
1220:	3f75-P	2.1	3.6	50	75	6	MOLECULE: CATHEPSIN L PROTEASE;
1221:	6v85-A	2.1	6.8	91	1901	10	MOLECULE: RNA-DIRECTED RNA POLYMERASE L;
1222:	2h9d-D	2.1	3	46	100	9	MOLECULE: SALICYLATE BIOSYNTHESIS PROTEIN PCHB;
1223:	6hs7-a	2.1	6.2	63	513	5	MOLECULE: IMCF-LIKE FAMILY PROTEIN;
1224:	6s7o-E	2.1	5.9	76	560	5	MOLECULE: DOLICHYL-DIPHOSPHOOLIGOSACCHARIDE--PROTEIN
1225:	6wig-A	2.1	4.3	52	84	8	MOLECULE: STENOFOLIA;
1226:	5lj3-G	2.1	5.2	64	97	9	MOLECULE: U5 SNRNA (SMALL NUCLEAR RNA);
1227:	5flv-M	2.1	3.8	70	229	9	MOLECULE: HOMEOBOX PROTEIN NKX-2.5, T-BOX TRANSCRIPTION FAC
1228:	7njl-d	2.1	5.2	68	439	6	MOLECULE: ATP SYNTHASE SUBUNIT ALPHA;
1229:	6wtw-A	2.1	5.4	73	489	5	MOLECULE: DASS FAMILY SODIUM-COUPLED ANION SYMPORTER;
1230:	4cti-D	2.1	11.4	58	222	14	MOLECULE: OSMOLARITY SENSOR PROTEIN ENVZ, AF1503;
1231:	2zdi-C	2.1	5.5	58	148	9	MOLECULE: PREFOLDIN SUBUNIT BETA;
1232:	5ogs-A	2.1	6.2	70	403	10	MOLECULE: WD REPEAT AND HMG-BOX DNA-BINDING PROTEIN 1;
1233:	5b5r-A	2.1	4.7	94	409	13	MOLECULE: GASDERMIN-A3;
1234:	2nar-A	2.1	3.4	51	102	6	MOLECULE: EFFECTOR PROTEIN AVR3A;
1235:	2f4q-A	2.1	5.9	92	309	5	MOLECULE: TYPE I TOPOISOMERASE, PUTATIVE;
1236:	7t3u-D	2.1	4	71	2012	4	MOLECULE: INOSITOL 1,4,5-TRISPHOSPHATE RECEPTOR TYPE 3;
1237:	3utk-A	2.1	4	70	95	16	MOLECULE: LIPOPROTEIN OUTS;
1238:	4g12-A	2.1	4.4	78	192	12	MOLECULE: PROBABLE TRANSCRIPTIONAL REGULATORY PROTEIN (PROB
1239:	2ww9-A	2.1	4.1	83	490	4	MOLECULE: SEC SIXTY-ONE PROTEIN HOMOLOG;
1240:	1zs4-A	2.1	5.7	58	82	9	MOLECULE: DNA - 27MER;
1241:	2b8i-A	2.1	3.5	56	77	9	MOLECULE: PAS FACTOR;
1242:	2v0p-A	2.1	4.6	75	219	17	MOLECULE: TYPE 2A PHOSPHATASE-ASSOCIATED PROTEIN 42;
1243:	1gnc-A	2.1	4.5	72	175	11	MOLECULE: GRANULOCYTE COLONY-STIMULATING FACTOR;
1244:	7obq-y	2.1	4.2	48	454	0	MOLECULE: SRP RNA;
1245:	7kyp-F	2.1	4.2	88	290	2	MOLECULE: MANGANESE ABC TRANSPORTER, ATP-BINDING PROTEIN;
1246:	5ip0-D	2.1	9	61	108	13	MOLECULE: PHA GRANULE-ASSOCIATED PROTEIN;
1247:	5ziq-A	2.1	3.6	62	155	6	MOLECULE: GLOBIN PROTEIN;
1248:	5nwt-M	2.1	3.6	55	431	13	MOLECULE: DNA-DIRECTED RNA POLYMERASE SUBUNIT ALPHA;
1249:	7fen-A	2.1	4.9	90	586	6	MOLECULE: SODIUM/GLUCOSE COTRANSPORTER 2;
1250:	7d76-R	2.1	6.3	80	265	13	MOLECULE: GUANINE NUCLEOTIDE-BINDING PROTEIN G(O) SUBUNIT A
1251:	7ml0-1	2.1	4.7	89	367	7	MOLECULE: DNA-DIRECTED RNA POLYMERASE SUBUNIT;
1252:	2qib-A	2.1	7.6	69	222	9	MOLECULE: TETR-FAMILY TRANSCRIPTIONAL REGULATOR;
1253:	2owy-A	2.1	11.2	57	306	11	MOLECULE: RECOMBINATION-ASSOCIATED PROTEIN RDGC;
1254:	6wgc-3	2.1	2.7	55	69	13	MOLECULE: CELL DIVISION CONTROL PROTEIN 6;
1255:	5x3q-A	2.1	8.5	61	313	10	MOLECULE: ENVELOPE GLYCOPROTEIN;
1256:	4cht-B	2.1	6.3	45	215	7	MOLECULE: DNA TOPOISOMERASE 3-ALPHA;
1257:	5izs-D	2.1	5	55	82	4	MOLECULE: DESIGNED PROTEIN 5L6HC3_1;
1258:	2kkp-A	2.1	4	73	117	12	MOLECULE: PHAGE INTEGRASE;
1259:	7e1n-A	2.1	3.7	65	210	5	MOLECULE: DUF1956 DOMAIN-CONTAINING PROTEIN;
1260:	1sgm-A	2.1	5.5	61	184	8	MOLECULE: PUTATIVE HTH-TYPE TRANSCRIPTIONAL REGULATOR YXAF;
1261:	3h3m-A	2.1	4.2	56	89	11	MOLECULE: FLAGELLAR PROTEIN FLIT;
1262:	7obq-u	2.1	5.9	70	441	7	MOLECULE: SRP RNA;
1263:	2ijl-A	2.1	8.1	66	110	11	MOLECULE: MOLYBDENUM-BINDING TRANSCRIPTIONAL REPRESSOR;
1264:	4hh0-A	2.1	10	68	383	10	MOLECULE: APPA PROTEIN;
1265:	3rfy-A	2.1	3	58	356	10	MOLECULE: PEPTIDYL-PROLYL CIS-TRANS ISOMERASE CYP38, CHLORO
1266:	4nb5-B	2.1	6.2	64	149	6	MOLECULE: DNA BINDING PROTEIN;
1267:	6ppl-B	2.1	3	47	665	4	MOLECULE: N-ALPHA-ACETYLTRANSFERASE 50;
1268:	7b6h-A	2.1	4.4	63	614	6	MOLECULE: TRAFFICKING PROTEIN PARTICLE COMPLEX SUBUNIT 11;
1269:	6nsm-A	2.1	12.7	74	194	12	MOLECULE: COPPER OUTER MEMBRANE REGULATOR;
1270:	3hse-A	2.1	7.4	62	116	8	MOLECULE: HTH-TYPE TRANSCRIPTIONAL REGULATOR SARZ;
1271:	2oeb-A	2.1	2.7	51	152	4	MOLECULE: HYPOTHETICAL PROTEIN;
1272:	3nw0-A	2.1	9.6	66	236	6	MOLECULE: MELANOMA-ASSOCIATED ANTIGEN G1;
1273:	2qv5-A	2.1	8.3	43	246	12	MOLECULE: UNCHARACTERIZED PROTEIN ATU2773;
1274:	3afl-A	2.1	5.4	80	766	13	MOLECULE: OLIGO ALGINATE LYASE;
1275:	6n0v-A	2.1	3.4	55	395	9	MOLECULE: TRNA LIGASE;
1276:	1snl-A	2.1	9.6	71	99	10	MOLECULE: NUCLEOBINDIN 1;
1277:	5djf-A	2.1	3.1	68	266	13	MOLECULE: 3'-PHOSPHOADENOSINE 5'-PHOSPHATE PHOSPHATASE;
1278:	6zz6-C	2.1	38.9	72	83	7	MOLECULE: STRUCTURAL MAINTENANCE OF CHROMOSOMES PROTEIN 1,S
1279:	5ex8-A	2	3.2	70	414	6	MOLECULE: CYTOCHROME P450;
1280:	2fe9-A	2	2.7	50	86	10	MOLECULE: PROTEIN VTS1;
1281:	3k8p-D	2	5	68	594	1	MOLECULE: DSL1;
1282:	3okg-B	2	9.3	68	391	6	MOLECULE: RESTRICTION ENDONUCLEASE S SUBUNITS;
1283:	3hhg-E	2	9.6	58	297	9	MOLECULE: TRANSCRIPTIONAL REGULATOR, LYSR FAMILY;
1284:	6ka4-A	2	5	57	534	9	MOLECULE: F22L4.1 PROTEIN;
1285:	5f7c-B	2	11.6	63	611	8	MOLECULE: ALPHA-GLUCOSIDASE;
1286:	6oap-A	2	4.4	50	305	10	MOLECULE: DUAL SENSOR HISTIDINE KINASE;
1287:	5vp3-A	2	4.3	74	195	9	MOLECULE: MNEMIOPSIN 1;
1288:	6uuj-G	2	4.3	49	74	14	MOLECULE: PE FAMILY IMMUNOMODULATOR PE5;
1289:	2hxo-A	2	3.5	51	207	6	MOLECULE: PUTATIVE TETR-FAMILY TRANSCRIPTIONAL REGULATOR;
1290:	2x3j-A	2	3.6	66	586	9	MOLECULE: ACSD;
1291:	7jv7-B	2	10	74	310	7	MOLECULE: CTD KINASE SUBUNIT ALPHA;
1292:	7dsq-B	2	3.8	76	465	13	MOLECULE: 4F2 CELL-SURFACE ANTIGEN HEAVY CHAIN;
1293:	4y66-C	2	8.7	66	197	8	MOLECULE: MND1;
1294:	6ygu-C	2	3.6	51	215	8	MOLECULE: ATP DEPENDENT RNA HELICASE (DOB1)-LIKE PROTEIN;
1295:	6ikn-A	2	7.1	57	305	4	MOLECULE: GROWTH ARREST-SPECIFIC PROTEIN 7;
1296:	3urz-B	2	5.4	68	206	7	MOLECULE: UNCHARACTERIZED PROTEIN;
1297:	7mkk-B	2	2.6	43	73	5	MOLECULE: SMALL OVARY, ISOFORM A;
1298:	6iac-A	2	13.6	75	301	4	MOLECULE: PORTAL PROTEIN;
1299:	7tib-B	2	6.4	64	319	9	MOLECULE: REPLICATION FACTOR C SUBUNIT 1;
1300:	2zy4-F	2	6.7	65	535	11	MOLECULE: L-ASPARTATE BETA-DECARBOXYLASE;
1301:	1xqr-A	2	5.4	69	268	6	MOLECULE: HSPBP1 PROTEIN;
1302:	3k66-A	2	5.3	65	217	6	MOLECULE: BETA-AMYLOID-LIKE PROTEIN;
1303:	5ve8-B	2	8.3	73	1030	8	MOLECULE: KAP123;
1304:	5jpq-i	2	7.2	41	659	10	MOLECULE: WD40 DOMAIN PROTEINS;
1305:	6vk5-B	2	12	67	392	7	MOLECULE: METHANE MONOOXYGENASE COMPONENT A ALPHA CHAIN;
1306:	5aj3-p	2	3.3	51	188	14	MOLECULE: MITORIBOSOMAL 12S RRNA;
1307:	6yj4-L	2	4.2	79	655	8	MOLECULE: NADH-UBIQUINONE OXIDOREDUCTASE CHAIN 3;
1308:	3jx9-A	2	3.3	47	169	4	MOLECULE: PUTATIVE PHOSPHOHEPTOSE ISOMERASE;
1309:	5xqi-B	2	7.9	66	276	6	MOLECULE: PROTEIN ROGDI HOMOLOG;
1310:	4cr2-R	2	5.3	67	400	6	MOLECULE: PROTEASOME COMPONENT PRE3;
1311:	4dvg-B	2	3.7	46	305	11	MOLECULE: RHO-LIKE SMALL GTPASE;
1312:	6r6b-F	2	3.1	46	245	9	MOLECULE: SURFACE PRESENTATION OF ANTIGENS PROTEIN SPAP;
1313:	7apk-j	2	8.8	78	707	3	MOLECULE: THO COMPLEX SUBUNIT 1;
1314:	4it4-B	2	4.1	57	210	9	MOLECULE: CG17282;
1315:	2gbl-A	2	5.9	66	506	9	MOLECULE: CIRCADIAN CLOCK PROTEIN KINASE KAIC;
1316:	2pft-A	2	8.1	69	519	9	MOLECULE: EXOCYTOSIS PROTEIN;
1317:	5xaz-A	2	4.8	60	223	10	MOLECULE: GAMMA-BUTYROLACTONE RECEPTOR PROTEIN;
1318:	6zqi-A	2	3.8	60	504	7	MOLECULE: GENOME POLYPROTEIN;
1319:	4ilo-A	2	3.8	63	236	6	MOLECULE: CT398;
1320:	3kkc-A	2	5.7	66	177	8	MOLECULE: TETR FAMILY TRANSCRIPTIONAL REGULATOR;
1321:	4uw9-A	2	9.4	66	228	5	MOLECULE: BETA-PHOSPHOGLUCOMUTASE;
1322:	6al9-B	2	3.2	51	91	12	MOLECULE: CHORISMATE MUTASE;
1323:	4z8u-A	2	4.2	72	332	7	MOLECULE: AVRRXO1-ORF1;
1324:	3edp-A	2	10.4	66	223	11	MOLECULE: LIN2111 PROTEIN;
1325:	5l80-A	2	3	48	301	4	MOLECULE: MATERNAL PROTEIN EXUPERANTIA,MATERNAL PROTEIN EXU
1326:	3f41-A	2	5	67	590	3	MOLECULE: PHYTASE;
1327:	3frq-A	2	4.4	62	185	13	MOLECULE: REPRESSOR PROTEIN MPHR(A);
1328:	4mlm-A	2	8.6	63	188	10	MOLECULE: PREDICTED HD PHOSPHOHYDROLASE PHNZ;
1329:	6ysg-A	2	7.8	91	1264	8	MOLECULE: MG-CHELATASE SUBUNIT CHLH;
1330:	1dp7-P	2	2.9	54	76	7	MOLECULE: DNA (5'-D(*CP*GP*(BRU)P*TP*AP*CP*CP*AP*(BRU)
1331:	2fsf-B	2	11.6	69	723	9	MOLECULE: PREPROTEIN TRANSLOCASE SECA SUBUNIT;
1332:	6lgy-A	2	10.3	73	312	4	MOLECULE: TRANSPORTER, SODIUM/BILE ACID SYMPORTER FAMILY;
1333:	3mxz-A	2	7.3	73	107	7	MOLECULE: TUBULIN-SPECIFIC CHAPERONE A;
1334:	6hq7-A	2	5.4	74	377	9	MOLECULE: EAL ENZYME BD1971;
1335:	2vpw-C	2	4.3	67	250	7	MOLECULE: THIOSULFATE REDUCTASE;
1336:	3hw2-A	2	3.6	74	308	7	MOLECULE: PROTEIN SIFA;
1337:	6hwh-Y	2	7.4	69	536	10	MOLECULE: UBIQUINOL-CYTOCHROME C REDUCTASE IRON-SULFUR SUBU
1338:	7emf-G	2	7.5	54	161	4	MOLECULE: MEDIATOR OF RNA POLYMERASE II TRANSCRIPTION SUBUN
1339:	6wuc-H	2	8.7	60	179	8	MOLECULE: INNER KINETOCHORE SUBUNIT MCM16;
1340:	7v6c-A	2	3.7	52	1540	12	MOLECULE: DICER-2, ISOFORM A;
1341:	7rqs-A	2	3.5	64	1074	3	MOLECULE: RNA-DEPENDENT RNA POLYMERASE 2;
1342:	4zr1-B	2	13.7	69	275	1	MOLECULE: CERAMIDE VERY LONG CHAIN FATTY ACID HYDROXYLASE S
1343:	1hs7-A	2	4.2	62	97	8	MOLECULE: SYNTAXIN VAM3;
1344:	7ctp-A	2	3.9	70	553	6	MOLECULE: PROTEIN NIBAN 2;
1345:	6wtb-B	2	3.8	78	547	4	MOLECULE: CRYPTOCHROME-1;
1346:	2nra-C	2	3.5	52	252	12	MOLECULE: 5'-D(*GP*AP*AP*CP*AP*TP*GP*AP*GP*AP*GP*CP*TP*TP*A
1347:	2h6b-A	2	5.2	64	239	3	MOLECULE: CHLOROPHENOL REDUCTION GENE K;
1348:	4eyy-R	2	4.2	54	59	7	MOLECULE: ICMR;
1349:	3lfk-A	2	10.3	71	122	8	MOLECULE: MARR LIKE PROTEIN, TVG0766549;
1350:	7apx-B	2	7.9	55	563	7	MOLECULE: THO COMPLEX SUBUNIT 2,THO2;
1351:	2hxi-B	2	4.4	52	198	6	MOLECULE: PUTATIVE TRANSCRIPTIONAL REGULATOR;
1352:	6w2q-A	2	2.7	45	195	4	MOLECULE: JUNCTION 34;
1353:	3cwr-A	2	3.1	56	193	9	MOLECULE: TRANSCRIPTIONAL REGULATOR, TETR FAMILY;
1354:	2qko-B	2	5.3	61	176	7	MOLECULE: POSSIBLE TRANSCRIPTIONAL REGULATOR, TETR FAMILY P
1355:	5h69-A	2	4.6	56	252	7	MOLECULE: CHROMOSOME PARTITION PROTEIN SMC;
1356:	2p6j-A	2	2.9	48	52	4	MOLECULE: DESIGNED ENGRAILED HOMEODOMAIN VARIANT UVF;
1357:	5v1t-A	2	4	66	441	6	MOLECULE: RADICAL SAM;
1358:	6elc-A	2	5.2	65	356	11	MOLECULE: VARIANT SURFACE GLYCOPROTEIN;
1359:	3zym-C	2	3.9	75	280	4	MOLECULE: PHOSPHATIDYLINOSITOL-BINDING CLATHRIN ASSEMBLY PR
1360:	5w10-A	2	3.5	60	173	10	MOLECULE: CGMP-SPECIFIC PHOSPHODIESTERASE;
1361:	6d03-E	2	8.2	60	466	5	MOLECULE: TRANSFERRIN RECEPTOR PROTEIN 1;
1362:	2nvu-B	2	4.8	65	789	12	MOLECULE: NEDD8-ACTIVATING ENZYME E1 REGULATORY SUBUNIT;
1363:	3d19-A	2	5.2	64	264	2	MOLECULE: CONSERVED METALLOPROTEIN;
1364:	5t76-A	2	4.4	52	208	12	MOLECULE: ALANINE--TRNA LIGASE, CYTOPLASMIC;
1365:	6oqr-W	2	7.6	67	173	7	MOLECULE: ATP SYNTHASE SUBUNIT DELTA;
1366:	5oqq-B	2	5	73	824	5	MOLECULE: CONDENSIN COMPLEX SUBUNIT 3;
1367:	6w6x-A	2	4.7	71	126	3	MOLECULE: DE NOVO DESIGNED ABLE PROTEIN;
1368:	6krd-D	2	4.2	56	429	11	MOLECULE: T-COMPLEX PROTEIN 1 SUBUNIT ALPHA;
